# Supplementary material for: 4-Chloro-N-(3-chloro­phen­yl)benzamide
Source: Acta Crystallogr Sect E Struct Rep Online. 2009 Sep 12;65(Pt 10):o2434. doi: 10.1107/S1600536809034308 (PMC2970278; doi:10.1107/S1600536809034308)
Supplement: Supplementary file 2 [file e-65-o2434-Isup2.hkl]

#
# h,k,l, Fc-squared, Fo-squared, sigma(Fo-squared) and status flag
#
data_I
_shelx_title ' SKN62 in P2(1)/c'
_shelx_refln_list_code          4
_shelx_F_calc_maximum      163.03
_exptl_crystal_F_000       544.00
_reflns_d_resolution_high  0.8107
 
loop_
 _symmetry_equiv_pos_as_xyz
 'x, y, z'
 '-x, y+1/2, -z+1/2'
 '-x, -y, -z'
 'x, -y-1/2, z-1/2'
 
_cell_length_a    12.8696
_cell_length_b     9.7485
_cell_length_c     9.8243
_cell_angle_alpha  90.000
_cell_angle_beta   90.265
_cell_angle_gamma  90.000
 
_shelx_F_squared_multiplier     1.000
 
loop_
 _refln_index_h
 _refln_index_k
 _refln_index_l
 _refln_F_squared_calc
 _refln_F_squared_meas
 _refln_F_squared_sigma
 _refln_observed_status
   2   0   0      173.51      126.59      3.29 o
   3   0   0     1448.66     1596.94     10.17 o
   4   0   0     2575.08     2327.24     16.15 o
   5   0   0       15.52       16.90      1.87 o
   6   0   0        2.95        1.69      2.01 o
   7   0   0     1984.96     2007.28     24.20 o
   8   0   0       38.45       50.30      5.12 o
   9   0   0      234.04      234.83     10.10 o
  10   0   0       60.54       69.36      6.66 o
  11   0   0      128.61      119.07     14.17 o
  12   0   0        0.03        4.44      4.16 o
  13   0   0       32.56       48.83      9.43 o
  14   0   0        0.02        3.30      5.05 o
  15   0   0       87.91       88.22      9.06 o
   2   1   0      163.12      159.15      2.03 o
   3   1   0    17049.80    17335.23    125.49 o
   4   1   0     2699.21     2627.82     22.08 o
   5   1   0       24.84       24.31      1.62 o
   6   1   0      137.69      107.63      6.15 o
   7   1   0      691.69      685.51      9.95 o
   8   1   0      707.58      683.09     10.97 o
   9   1   0        3.23        3.86      2.23 o
  10   1   0       12.49       11.88      2.70 o
  11   1   0       46.07       37.63      5.51 o
  12   1   0       46.99       41.34      8.35 o
  13   1   0        5.01        7.52      2.91 o
  14   1   0        0.16        0.00      3.34 o
  15   1   0        0.12        0.38      3.35 o
   0   2   0      720.34      614.33      5.49 o
   1   2   0     4455.43     4355.17     19.08 o
   2   2   0     1061.31     1009.21      6.31 o
   3   2   0      678.61      632.25      5.27 o
   4   2   0      583.24      651.48      8.06 o
   5   2   0     1993.01     1966.40     29.57 o
   6   2   0     1161.10     1176.15     15.17 o
   7   2   0        2.51        4.84      1.81 o
   8   2   0       25.98       27.68      2.74 o
   9   2   0       91.34       80.14      3.95 o
  10   2   0      317.78      321.20      8.17 o
  11   2   0        1.82        0.00      2.69 o
  12   2   0        2.50        2.65      2.90 o
  13   2   0        0.27        0.67      3.00 o
  14   2   0        4.09        3.70      3.29 o
  15   2   0        1.43        4.06      3.64 o
   1   3   0      538.27      513.97      4.27 o
   2   3   0      291.87      267.88      2.83 o
   3   3   0      750.35      708.50      5.31 o
   4   3   0       21.46       25.15      1.65 o
   5   3   0     1145.16     1272.93     20.10 o
   6   3   0      367.04      341.26     12.45 o
   7   3   0      235.10      263.01      7.51 o
   8   3   0       19.55       15.48      2.38 o
   9   3   0       48.82       62.18      3.87 o
  10   3   0      133.00      122.78      8.07 o
  11   3   0      280.90      291.73     11.51 o
  12   3   0        0.22        0.61      3.05 o
  13   3   0       82.41       84.44      6.51 o
  14   3   0        0.60        2.04      3.53 o
  15   3   0        7.65        0.00      3.86 o
   0   4   0      627.91      606.62      8.16 o
   1   4   0      190.75      222.62      3.18 o
   2   4   0     3316.43     3613.75     21.58 o
   3   4   0      119.63      115.08      4.62 o
   4   4   0      757.61      926.62     15.89 o
   5   4   0       45.83       51.88      3.66 o
   6   4   0      225.75      205.02      6.88 o
   7   4   0        3.90        3.82      0.94 o
   8   4   0       72.57       61.70      4.82 o
   9   4   0      380.13      366.05      9.76 o
  10   4   0       74.19       58.15      7.89 o
  11   4   0        1.88        0.44      2.81 o
  12   4   0       32.09       24.75      3.95 o
  13   4   0        1.99        0.00      3.44 o
  14   4   0        3.80        3.21      3.68 o
   1   5   0     2440.75     2728.53     31.97 o
   2   5   0      340.06      375.93      5.96 o
   3   5   0      762.00      743.92      8.03 o
   4   5   0       65.66       76.35      4.18 o
   5   5   0      153.58      126.99      4.70 o
   6   5   0      343.38      341.47      7.04 o
   7   5   0       64.92       59.58      3.62 o
   8   5   0       26.53       22.89      2.90 o
   9   5   0      162.35      173.84     13.22 o
  10   5   0       11.96       12.35      2.84 o
  11   5   0       62.59       59.19      8.19 o
  12   5   0        5.23        3.85      2.90 o
  13   5   0        6.34        5.25      3.54 o
  14   5   0        0.18        0.00      3.90 o
   0   6   0        0.01        0.00      3.67 o
   1   6   0     1552.19     1543.35     18.26 o
   2   6   0       16.93       17.60      2.09 o
   3   6   0      854.36      876.42      9.80 o
   4   6   0       51.54       47.06      4.34 o
   5   6   0      293.76      325.26      8.17 o
   6   6   0      261.60      272.77      7.37 o
   7   6   0       62.40       68.14      4.15 o
   8   6   0       91.52       99.56      4.89 o
   9   6   0       19.65       17.54      3.06 o
  10   6   0       60.28       46.76      8.13 o
  11   6   0        0.05        0.00      3.17 o
  12   6   0       37.20       35.47      4.62 o
  13   6   0       22.37       13.07      4.06 o
   1   7   0      111.68      109.87      5.07 o
   2   7   0        0.60        0.08      2.89 o
   3   7   0       88.81       90.36      3.82 o
   4   7   0       94.10       92.78      3.60 o
   5   7   0      162.26      147.96      6.57 o
   6   7   0       58.97       61.45      4.62 o
   7   7   0      144.59      143.87      6.23 o
   8   7   0       70.88       75.26      4.65 o
   9   7   0       16.22        4.07      3.27 o
  10   7   0       61.41       52.97      4.53 o
  11   7   0        2.88        2.46      3.48 o
  12   7   0        4.11        7.60      4.06 o
   0   8   0      720.62      720.86     21.12 o
   1   8   0       70.02       70.85      5.17 o
   2   8   0      505.38      505.27     11.29 o
   3   8   0        4.10        1.01      2.73 o
   4   8   0       93.27       87.33      5.31 o
   5   8   0       85.56       71.98      5.16 o
   6   8   0        0.03        2.66      3.44 o
   7   8   0        3.52        5.09      3.74 o
   8   8   0       38.86       35.48      4.32 o
   9   8   0        8.27        2.55      3.83 o
  10   8   0        4.30        6.43      4.33 o
  11   8   0        7.80        6.73      4.92 o
   1   9   0      206.53      202.54      7.60 o
   2   9   0       64.20       63.85      5.72 o
   3   9   0       10.96        3.17      4.64 o
   4   9   0        0.19        0.00      4.48 o
   5   9   0        8.14        3.93      4.84 o
   6   9   0        7.51       14.60      4.26 o
   7   9   0       29.93       23.70      4.53 o
   8   9   0        1.01        0.00      4.09 o
   9   9   0        0.07        0.00      4.65 o
  10   9   0       17.46       23.70      5.39 o
   0  10   0       55.31       63.51      7.80 o
   1  10   0       22.75       19.22      4.20 o
   2  10   0      171.82      166.13      9.36 o
   3  10   0       15.49        9.41      5.17 o
   4  10   0       32.72       20.81      5.13 o
   5  10   0        3.98        6.84      5.03 o
   6  10   0       12.34       10.00      5.06 o
   7  10   0        1.33        2.17      5.40 o
   8  10   0        0.06        2.55      5.75 o
   1  11   0        4.82        4.12      5.18 o
   2  11   0       26.96       23.13      5.10 o
   3  11   0       24.85       18.20      5.88 o
   4  11   0        1.63        6.30      5.16 o
   5  11   0       74.36       57.08      7.12 o
   6  11   0       27.61       32.24      6.15 o
   0  12   0       53.94       65.28      9.06 o
   1  12   0        7.15        2.38      5.62 o
 -15   1   1       28.94       27.85      6.55 o
 -14   1   1       12.98       12.06      4.19 o
 -13   1   1        3.62        4.72      3.10 o
 -12   1   1       13.93       15.30      3.24 o
 -11   1   1      206.97      201.83     15.18 o
 -10   1   1       39.92       37.53      3.34 o
  -9   1   1       83.70       76.10      4.48 o
  -8   1   1       20.03       19.67      2.20 o
  -7   1   1       89.28       98.96      2.39 o
  -6   1   1      137.74      168.97      2.92 o
  -5   1   1       32.18       34.23      1.50 o
  -4   1   1      158.19      134.84      2.15 o
  -3   1   1    26577.50    26701.98    202.47 o
  -2   1   1      181.00      199.03      2.85 o
  -1   1   1      402.48      429.72      4.53 o
   1   1   1     3473.59     3475.88     37.79 o
   2   1   1       10.67       13.12      0.77 o
   3   1   1     5285.00     5253.20     25.14 o
   4   1   1      216.70      208.59      3.30 o
   5   1   1      118.70      101.32      2.47 o
   6   1   1      340.40      332.05      4.48 o
   7   1   1     1598.17     1531.45     21.00 o
   8   1   1      250.07      235.27      6.99 o
   9   1   1      230.57      232.23      7.45 o
  10   1   1      266.00      280.40      8.50 o
  11   1   1       11.82       13.21      3.25 o
  12   1   1      237.93      241.70      8.11 o
  13   1   1       46.68       39.98      8.12 o
  14   1   1       32.34       29.73      6.69 o
  15   1   1        3.80        6.68      3.46 o
 -15   2   1        0.15        0.00      4.05 o
 -14   2   1      107.25       90.67     14.51 o
 -13   2   1        2.20        4.47      3.03 o
 -12   2   1       12.85       10.16      3.02 o
 -11   2   1       87.55       88.09      4.74 o
 -10   2   1        8.48        7.98      2.50 o
  -9   2   1       88.08       86.38      2.76 o
  -8   2   1       85.43       91.50      3.72 o
  -7   2   1     1242.15     1230.12     17.79 o
  -6   2   1      725.93      779.75     11.23 o
  -5   2   1     1478.66     1450.70     17.69 o
  -4   2   1     1924.55     1981.98     24.53 o
  -3   2   1     6434.25     6251.18     29.76 o
  -2   2   1     4293.88     4178.12     26.72 o
  -1   2   1     2011.70     1966.36     19.07 o
   0   2   1      761.78      775.67      3.83 o
   1   2   1     1921.29     1844.70     12.57 o
   2   2   1     1616.39     1589.08      9.55 o
   3   2   1      356.91      377.79      8.53 o
   4   2   1     1727.96     1761.18     14.53 o
   5   2   1      118.47      118.15      3.61 o
   6   2   1      585.58      582.39     19.26 o
   7   2   1      230.60      222.25      7.79 o
   8   2   1      172.63      166.50      7.53 o
   9   2   1       86.28       86.91      3.15 o
  10   2   1      133.55      139.94      5.99 o
  11   2   1       12.13       13.20      3.38 o
  12   2   1      108.74      105.43      5.96 o
  13   2   1       29.03       17.74      3.79 o
  14   2   1        5.99        4.98      3.29 o
  15   2   1        0.02        0.00      3.56 o
 -15   3   1        6.94        4.24      4.76 o
 -14   3   1        3.86        5.26      4.05 o
 -13   3   1       51.09       34.67      8.11 o
 -12   3   1       49.91       52.64      6.68 o
 -11   3   1       56.41       52.55      3.97 o
 -10   3   1      245.22      207.62     17.63 o
  -9   3   1       52.36       48.43      3.42 o
  -8   3   1        1.72        0.37      2.29 o
  -7   3   1      196.28      211.70     10.57 o
  -6   3   1      336.53      349.58      8.50 o
  -5   3   1      882.55      933.62     12.85 o
  -4   3   1     1009.83     1032.27     11.99 o
  -3   3   1      278.58      268.80      3.14 o
  -2   3   1      444.69      427.76      4.58 o
  -1   3   1       65.01       60.98      1.39 o
   0   3   1     4451.47     4452.65     29.94 o
   1   3   1      519.60      549.13      5.48 o
   2   3   1     1886.33     1836.40      9.45 o
   3   3   1      790.24      792.26      8.16 o
   4   3   1     1167.47     1143.02     11.17 o
   5   3   1      534.90      571.32      8.98 o
   6   3   1       28.22       23.23      3.13 o
   7   3   1      223.33      243.98      8.60 o
   8   3   1       19.52       19.15      2.78 o
   9   3   1       14.77       15.18      3.04 o
  10   3   1       79.09       74.57      4.90 o
  11   3   1       88.70       91.57      5.60 o
  12   3   1       33.42       29.41      5.21 o
  13   3   1      139.41      124.65     12.07 o
  14   3   1        0.27        1.80      3.27 o
  15   3   1        0.39        0.00      3.87 o
 -14   4   1       18.12       19.07      4.47 o
 -13   4   1      112.65       90.17     16.95 o
 -12   4   1        7.59        8.94      3.82 o
 -11   4   1       21.92       19.49      3.88 o
 -10   4   1       60.99       56.11      3.81 o
  -9   4   1       55.34       52.65      3.19 o
  -8   4   1      264.09      260.59      8.48 o
  -7   4   1      156.39      154.60      8.81 o
  -6   4   1     1654.49     1593.36     27.96 o
  -5   4   1      189.30      171.58      4.72 o
  -4   4   1     3977.66     4286.70     23.32 o
  -3   4   1      242.44      278.22      4.17 o
  -2   4   1     1243.54     1188.65      7.10 o
  -1   4   1     1424.56     1502.03     16.78 o
   0   4   1      267.38      260.79      4.29 o
   1   4   1      257.80      242.00      3.91 o
   2   4   1     4326.47     4742.16     22.93 o
   3   4   1     2531.57     2577.68     19.48 o
   4   4   1      251.56      272.28      6.16 o
   5   4   1      669.99      622.73     13.55 o
   6   4   1      411.03      436.97     11.24 o
   7   4   1      704.87      702.12     11.98 o
   8   4   1      184.21      182.25      5.97 o
   9   4   1      281.26      277.15      7.46 o
  10   4   1      122.76      123.27      6.48 o
  11   4   1       59.30       55.89      4.73 o
  12   4   1       83.64       58.94     10.54 o
  13   4   1       11.44        9.52      3.33 o
  14   4   1        8.08        4.19      3.80 o
 -14   5   1       18.11       24.41      4.40 o
 -13   5   1        1.92        4.32      3.71 o
 -12   5   1       18.87       12.23      3.88 o
 -11   5   1        0.64        0.00      3.35 o
 -10   5   1       93.15      101.65      5.27 o
  -9   5   1       88.39       83.85      4.81 o
  -8   5   1        3.75        2.83      1.27 o
  -7   5   1       11.06        5.70      2.33 o
  -6   5   1      108.80       98.78      5.88 o
  -5   5   1        1.04        0.98      2.21 o
  -4   5   1      302.79      311.79      6.58 o
  -3   5   1        7.02        5.22      1.45 o
  -2   5   1       22.60       25.00      2.08 o
  -1   5   1      105.67      112.34      3.53 o
   0   5   1     1290.45     1319.18     11.71 o
   1   5   1      886.34      996.02     11.58 o
   2   5   1      227.71      208.68      6.34 o
   3   5   1       17.35       18.22      3.10 o
   4   5   1      611.01      624.61     16.89 o
   5   5   1       18.76       19.40      3.36 o
   6   5   1      377.19      372.78      7.76 o
   7   5   1       58.45       58.55      3.84 o
   8   5   1        6.37        4.35      2.64 o
   9   5   1      378.14      377.54      9.09 o
  10   5   1       39.88       33.04      4.53 o
  11   5   1        3.18        1.34      2.62 o
  12   5   1       26.42       19.96      2.98 o
  13   5   1       33.62       38.33      6.62 o
  14   5   1        1.59        7.90      3.72 o
 -13   6   1        3.31        6.00      4.51 o
 -12   6   1       16.42        6.05      3.84 o
 -11   6   1       44.88       44.67      5.07 o
 -10   6   1       18.11       14.75      3.51 o
  -9   6   1        4.62        1.81      2.97 o
  -8   6   1       19.75       19.42      3.06 o
  -7   6   1      146.37      140.37      5.41 o
  -6   6   1      138.91      136.09      5.57 o
  -5   6   1       40.45       43.06      3.39 o
  -4   6   1      232.00      222.08      5.54 o
  -3   6   1      417.88      416.90      8.63 o
  -2   6   1       17.64       30.23      2.72 o
  -1   6   1       74.88       76.46      4.10 o
   0   6   1      132.95      121.44      4.84 o
   1   6   1      207.78      202.68      6.05 o
   2   6   1      122.24      136.61      6.64 o
   3   6   1      154.79      162.14      6.92 o
   4   6   1       66.46       66.35      5.22 o
   5   6   1        2.51        1.29      1.93 o
   6   6   1       25.56       14.51      4.00 o
   7   6   1       33.80       25.13      4.14 o
   8   6   1        3.95        1.43      2.88 o
   9   6   1       15.26        8.98      2.89 o
  10   6   1       12.10        8.13      2.71 o
  11   6   1        6.45        6.15      3.17 o
  12   6   1        2.17        0.71      3.27 o
  13   6   1        0.30        0.00      3.85 o
 -12   7   1        8.54       16.75      4.96 o
 -11   7   1        3.01        0.00      4.39 o
 -10   7   1        7.20        5.11      4.18 o
  -9   7   1       11.22       10.15      3.03 o
  -8   7   1       46.88       51.35      4.06 o
  -7   7   1       45.01       44.21      3.65 o
  -6   7   1        6.33        3.97      3.08 o
  -5   7   1        5.51        2.56      3.19 o
  -4   7   1       38.07       37.56      3.39 o
  -3   7   1       26.70       26.32      3.03 o
  -2   7   1      615.73      630.88      9.80 o
  -1   7   1       54.69       63.02      4.13 o
   0   7   1       67.68       66.76      4.30 o
   1   7   1       43.15       43.67      2.83 o
   2   7   1      600.48      645.22     15.40 o
   3   7   1       33.57       32.19      3.57 o
   4   7   1       84.60       85.19      5.96 o
   5   7   1       94.90       87.58      6.39 o
   6   7   1       63.11       65.16      4.82 o
   7   7   1      123.51      121.69      6.83 o
   8   7   1       15.85       17.80      3.56 o
   9   7   1      103.01      112.67      5.66 o
  10   7   1        6.33        1.62      3.15 o
  11   7   1       46.18       47.75      4.29 o
  12   7   1        1.46        3.68      3.65 o
 -11   8   1        7.41        5.39      5.57 o
 -10   8   1       18.82       23.73      5.59 o
  -9   8   1        1.36        1.74      4.00 o
  -8   8   1       85.00       78.04      5.50 o
  -7   8   1       10.11        8.09      3.79 o
  -6   8   1       25.96       40.47      8.63 o
  -5   8   1       60.49       66.87      6.10 o
  -4   8   1      427.96      399.80     12.20 o
  -3   8   1       29.82       25.13      3.33 o
  -2   8   1        8.72        5.34      2.66 o
  -1   8   1      282.77      296.73      8.42 o
   0   8   1       44.92       37.98      4.13 o
   1   8   1      114.60      114.14      5.91 o
   2   8   1      113.39      118.53      4.74 o
   3   8   1       99.59      101.19      5.03 o
   4   8   1      148.13      149.89      9.27 o
   5   8   1      324.59      334.26      9.81 o
   6   8   1        4.16        5.59      3.31 o
   7   8   1      155.91      153.27      7.64 o
   8   8   1       14.51       11.15      3.50 o
   9   8   1       24.57       24.73      3.94 o
  10   8   1        7.39        8.27      4.39 o
  11   8   1        3.56        4.58      4.10 o
 -10   9   1        3.49        0.00      8.24 o
  -9   9   1       27.23       19.91      6.81 o
  -8   9   1       56.39       48.50      6.49 o
  -7   9   1       27.40       19.26      6.23 o
  -6   9   1        5.38        7.44      4.58 o
  -5   9   1      149.59      155.50      8.80 o
  -4   9   1       13.32       11.95      4.29 o
  -3   9   1       89.08      103.12      7.31 o
  -2   9   1        2.94        3.22      3.54 o
  -1   9   1      185.23      186.48      7.49 o
   0   9   1      210.64      200.12      8.25 o
   1   9   1       16.63       15.25      4.23 o
   2   9   1       48.06       48.21      5.18 o
   3   9   1       14.52       17.73      4.71 o
   4   9   1       16.49        8.84      4.62 o
   5   9   1      284.64      291.50     13.73 o
   6   9   1        1.55        0.83      3.70 o
   7   9   1       23.58       17.32      4.27 o
   8   9   1       78.40       78.71      6.53 o
   9   9   1        2.16        4.12      4.05 o
  10   9   1       38.09       38.46      6.05 o
  -8  10   1       40.54       41.23      8.44 o
  -7  10   1       33.99       38.93      7.43 o
  -6  10   1       10.64        6.80      5.31 o
  -5  10   1      108.93      119.02      8.32 o
  -4  10   1       43.94       46.81      6.26 o
  -3  10   1      128.99      121.45      8.26 o
  -2  10   1        6.57        5.87      3.86 o
  -1  10   1        6.87        9.23      3.92 o
   0  10   1       30.72       28.33      4.32 o
   1  10   1       61.89       61.63      7.15 o
   2  10   1       99.02      110.92      7.75 o
   3  10   1       14.79       13.16      5.11 o
   4  10   1        2.54        1.91      5.48 o
   5  10   1        6.08        1.73      5.45 o
   6  10   1       30.25       32.03      5.99 o
   7  10   1       13.67       20.93      5.77 o
   8  10   1       69.94       59.67      7.58 o
  -6  11   1        1.85        5.14      6.82 o
  -5  11   1        0.86        0.00      7.26 o
  -4  11   1       27.08       31.12      6.13 o
  -3  11   1        2.35        2.01      5.34 o
  -2  11   1        7.03        6.17      5.20 o
  -1  11   1        5.56        4.65      4.19 o
   0  11   1        0.01        0.10      4.83 o
   1  11   1        7.49        6.46      4.64 o
   2  11   1        1.65        1.17      4.93 o
   3  11   1       15.28       13.95      5.48 o
   4  11   1        6.93        7.89      5.35 o
   5  11   1        2.59        2.24      5.29 o
   6  11   1        3.87        0.37      6.05 o
 -15   0   2        3.46        6.73      8.59 o
 -14   0   2       56.40       54.07     33.78 o
 -13   0   2        6.40        4.14      4.63 o
 -12   0   2       28.41       33.71      4.95 o
 -11   0   2        4.22        1.86      3.61 o
 -10   0   2      181.29      183.11      8.29 o
  -9   0   2       13.14       12.04      3.27 o
  -8   0   2      326.48      353.72      7.88 o
  -7   0   2      154.58      145.94      4.75 o
  -6   0   2      684.66      703.15     13.04 o
  -5   0   2       90.71       69.91      2.47 o
  -4   0   2     2703.17     2957.80     34.81 o
  -3   0   2     3003.08     2819.77     41.14 o
  -2   0   2    21294.86    20818.37    325.88 o
  -1   0   2     5795.02     5400.63     46.94 o
   0   0   2    13119.94    11841.28    103.50 o
   1   0   2     9117.71     8827.41     51.26 o
   2   0   2     2229.57     2235.78     17.10 o
   3   0   2     3069.23     2966.52     16.62 o
   4   0   2     3135.95     3138.75     18.16 o
   5   0   2      539.64      527.39     11.90 o
   6   0   2      957.45      948.45     26.65 o
   7   0   2       15.88       13.77      5.44 o
   8   0   2     1116.79     1288.28     22.91 o
   9   0   2      182.68      183.22     10.03 o
  10   0   2       11.07        9.62      4.99 o
  11   0   2        0.30        0.00      4.77 o
  12   0   2       11.41        4.14      5.03 o
  13   0   2       17.57       18.62      6.01 o
  14   0   2       29.36       23.76      5.76 o
  15   0   2       15.40       17.65      5.16 o
 -15   1   2        2.59        1.05      4.89 o
 -14   1   2        4.65        0.00      4.78 o
 -13   1   2        2.10        0.00      3.65 o
 -12   1   2        0.94        0.00      2.92 o
 -11   1   2       33.37       30.97      3.68 o
 -10   1   2        2.03        1.85      2.49 o
  -9   1   2       74.45       77.48      2.84 o
  -8   1   2      145.94      150.09      3.66 o
  -7   1   2       50.08       47.79      1.87 o
  -6   1   2      834.03      817.89      7.47 o
  -5   1   2     1174.37     1236.28     13.04 o
  -4   1   2     1051.04     1052.86      9.61 o
  -3   1   2    11280.54    10864.46    131.54 o
  -2   1   2     3468.66     3559.56     38.64 o
  -1   1   2      524.89      596.47      3.43 o
   0   1   2      115.23       95.19      1.36 o
   1   1   2      277.15      287.40      2.75 o
   2   1   2      887.52      900.86      8.10 o
   3   1   2      999.97      976.63      5.41 o
   4   1   2      203.45      230.56      3.09 o
   5   1   2     2461.68     2397.05     16.05 o
   6   1   2      350.46      381.45      5.31 o
   7   1   2      727.82      709.11      7.90 o
   8   1   2       76.03       71.64      3.28 o
   9   1   2      642.64      670.91     17.09 o
  10   1   2        7.33        3.45      3.04 o
  11   1   2       47.45       52.77      4.48 o
  12   1   2        0.05        2.06      3.59 o
  13   1   2        2.38        2.27      3.48 o
  14   1   2        4.10        2.41      3.82 o
  15   1   2        0.68        1.16      3.41 o
 -15   2   2       17.32       15.09      7.66 o
 -14   2   2        0.47        1.82      4.82 o
 -13   2   2        7.79        6.72      4.30 o
 -12   2   2       37.57       31.43      3.62 o
 -11   2   2       64.01       55.95      6.66 o
 -10   2   2      131.17      137.00      5.40 o
  -9   2   2       68.22       63.78      3.27 o
  -8   2   2      798.10      802.10      9.90 o
  -7   2   2      238.74      240.53      6.15 o
  -6   2   2     1416.25     1547.64     26.68 o
  -5   2   2      242.79      249.25      3.76 o
  -4   2   2      981.02      890.30     15.36 o
  -3   2   2       76.74       89.59      1.63 o
  -2   2   2     4922.95     4975.33     23.86 o
  -1   2   2      486.68      480.11      5.24 o
   0   2   2     2566.54     2417.39      9.31 o
   1   2   2      521.79      519.28      4.50 o
   2   2   2     2548.06     2553.17     17.68 o
   3   2   2       21.14       22.75      1.07 o
   4   2   2      262.64      273.74      4.71 o
   5   2   2       27.39       27.53      2.05 o
   6   2   2      161.12      167.64      4.52 o
   7   2   2       37.07       33.81      2.59 o
   8   2   2       55.00       60.37      2.91 o
   9   2   2        6.07        6.08      1.73 o
  10   2   2       36.11       38.65      3.98 o
  11   2   2       53.88       63.96      5.00 o
  12   2   2        8.47        5.57      3.37 o
  13   2   2       52.36       56.15      6.00 o
  14   2   2        0.03        1.67      3.35 o
  15   2   2        1.86        2.66      3.51 o
 -15   3   2        4.04        5.05      5.20 o
 -14   3   2        8.19        7.63      4.29 o
 -13   3   2       17.91       12.70      5.81 o
 -12   3   2       38.07       39.22      5.31 o
 -11   3   2       50.17       46.39      3.84 o
 -10   3   2       18.30       20.42      2.58 o
  -9   3   2       71.21       85.57      4.24 o
  -8   3   2       17.06       16.98      1.89 o
  -7   3   2     1818.60     1977.57     25.54 o
  -6   3   2      123.74      133.37      4.44 o
  -5   3   2      255.11      256.37      4.38 o
  -4   3   2     1138.00     1181.59     17.85 o
  -3   3   2        1.89        2.39      0.67 o
  -2   3   2      122.54      108.74      1.67 o
  -1   3   2      750.19      777.43      6.82 o
   0   3   2     2576.79     2686.81     14.20 o
   1   3   2     1870.34     1848.10     11.59 o
   2   3   2      568.30      548.62      7.27 o
   3   3   2       33.00       28.15      1.92 o
   4   3   2      960.85      916.66     15.78 o
   5   3   2      468.37      471.07      5.90 o
   6   3   2      283.74      289.99      6.76 o
   7   3   2      812.58      788.57      9.88 o
   8   3   2      246.76      233.62      5.19 o
   9   3   2      474.13      464.78     10.35 o
  10   3   2      307.46      297.43      8.62 o
  11   3   2      194.39      192.33      7.53 o
  12   3   2        6.12        4.29      3.61 o
  13   3   2       20.98       19.72      4.17 o
  14   3   2       48.88       49.75      5.14 o
  15   3   2        4.80        3.45      3.53 o
 -14   4   2        1.81        4.09      4.86 o
 -13   4   2        2.31        1.14      3.88 o
 -12   4   2        3.10        1.85      3.72 o
 -11   4   2        9.85       10.42      3.68 o
 -10   4   2       16.00       20.24      3.03 o
  -9   4   2       39.96       38.71      3.30 o
  -8   4   2       63.87       68.68      3.50 o
  -7   4   2        2.13        0.53      1.52 o
  -6   4   2       42.55       44.37      2.21 o
  -5   4   2        9.75        8.85      1.35 o
  -4   4   2      833.06      914.59     11.62 o
  -3   4   2       20.00       27.44      1.36 o
  -2   4   2       79.57       79.77      1.90 o
  -1   4   2      774.44      742.50     10.32 o
   0   4   2      308.23      316.81      4.16 o
   1   4   2      151.35      146.27      3.12 o
   2   4   2      574.78      616.07      7.25 o
   3   4   2      267.95      239.21      5.21 o
   4   4   2      135.30      183.43      9.19 o
   5   4   2      173.50      173.15      5.74 o
   6   4   2      106.97      101.08      3.94 o
   7   4   2       18.77       17.95      2.82 o
   8   4   2       55.21       57.01      3.47 o
   9   4   2       33.29       36.53      3.07 o
  10   4   2      262.33      248.22     13.05 o
  11   4   2        0.97        1.65      3.46 o
  12   4   2       12.51       10.32      4.02 o
  13   4   2        0.62        1.08      3.22 o
  14   4   2       32.20       20.71      3.82 o
 -14   5   2        0.28        0.21      5.09 o
 -13   5   2       11.52       11.35      4.57 o
 -12   5   2        2.32        0.00      3.77 o
 -11   5   2       21.86       27.63      4.44 o
 -10   5   2        7.16        8.21      3.83 o
  -9   5   2      102.34      105.75      5.88 o
  -8   5   2       18.52       21.93      3.03 o
  -7   5   2       96.73       93.74      4.06 o
  -6   5   2       72.14       75.44      3.59 o
  -5   5   2      488.76      468.88      8.03 o
  -4   5   2       26.76       26.72      1.95 o
  -3   5   2      752.98      720.11     11.17 o
  -2   5   2       43.40       48.75      1.92 o
  -1   5   2     3241.87     3407.80     26.51 o
   0   5   2      143.08      130.74      4.04 o
   1   5   2      379.70      367.96      6.80 o
   2   5   2      369.40      335.78      8.43 o
   3   5   2      202.21      245.23      6.80 o
   4   5   2      425.99      409.52      8.99 o
   5   5   2       38.42       41.84      3.80 o
   6   5   2     1268.51     1289.19     17.05 o
   7   5   2       41.69       34.94      3.24 o
   8   5   2      227.25      218.08      6.90 o
   9   5   2      191.18      187.24      9.62 o
  10   5   2       88.90       80.40      5.01 o
  11   5   2       50.53       48.28      4.32 o
  12   5   2       41.35       45.72      4.46 o
  13   5   2        0.78        0.84      3.14 o
  14   5   2        3.73        6.45      3.17 o
 -13   6   2       31.50       36.89      5.84 o
 -12   6   2        1.67        3.02      4.43 o
 -11   6   2       49.94       59.49      6.62 o
 -10   6   2        0.63        3.96      3.95 o
  -9   6   2      147.91      165.39     10.47 o
  -8   6   2        3.24        2.13      2.47 o
  -7   6   2      242.05      256.28      8.40 o
  -6   6   2       12.10       12.36      2.97 o
  -5   6   2       20.20       19.98      3.12 o
  -4   6   2       77.80       82.51      4.03 o
  -3   6   2       15.10       17.73      1.90 o
  -2   6   2     1868.04     1952.23     14.30 o
  -1   6   2       57.73       56.00      3.30 o
   0   6   2     1995.85     1909.69     32.55 o
   1   6   2       40.19       38.46      3.35 o
   2   6   2      599.70      585.75     11.33 o
   3   6   2      217.35      206.18      8.02 o
   4   6   2      609.22      613.11     13.66 o
   5   6   2        6.07        5.64      3.87 o
   6   6   2       59.04       60.56      4.50 o
   7   6   2       60.33       58.64      4.75 o
   8   6   2        9.50        8.01      2.78 o
   9   6   2        8.75        7.62      2.74 o
  10   6   2        9.05       11.06      2.56 o
  11   6   2        4.49        4.32      3.13 o
  12   6   2       21.05       21.11      3.53 o
  13   6   2       13.42        9.26      3.42 o
 -12   7   2        1.56        2.18      5.89 o
 -11   7   2       28.93       18.08      5.37 o
 -10   7   2        3.56        4.60      6.22 o
  -9   7   2       21.90       19.77      4.61 o
  -8   7   2       11.23       15.11      3.16 o
  -7   7   2       22.14       24.95      3.35 o
  -6   7   2      184.88      181.99      7.83 o
  -5   7   2       94.75       99.82      6.26 o
  -4   7   2      417.67      446.53      9.72 o
  -3   7   2       76.86       78.46      4.38 o
  -2   7   2       32.35       24.84      2.90 o
  -1   7   2      328.64      311.94      7.27 o
   0   7   2       73.01       80.42      5.32 o
   1   7   2       54.61       54.21      4.85 o
   2   7   2      114.97      115.28      6.12 o
   3   7   2       82.78       77.47      5.83 o
   4   7   2       72.52       62.31      5.73 o
   5   7   2       33.72       37.84      5.10 o
   6   7   2       11.46        7.78      4.56 o
   7   7   2      133.01      137.39      7.33 o
   8   7   2        5.02        6.57      3.99 o
   9   7   2       21.52       21.97      3.92 o
  10   7   2       23.55       15.59      4.81 o
  11   7   2       29.77       21.85      3.77 o
  12   7   2        3.92        2.34      4.08 o
 -11   8   2        0.08        0.97      6.65 o
 -10   8   2        8.40       13.92      6.17 o
  -9   8   2        5.92        2.20      5.79 o
  -8   8   2        7.44        9.53      4.67 o
  -7   8   2       28.64       24.38      4.44 o
  -6   8   2       38.42       33.93      4.86 o
  -5   8   2        1.35        0.00      3.75 o
  -4   8   2        1.95        1.61      3.94 o
  -3   8   2      213.28      223.52      9.24 o
  -2   8   2      188.73      186.10      6.26 o
  -1   8   2      222.22      226.90      6.84 o
   0   8   2       75.34       75.47      2.75 o
   1   8   2      129.22      122.37      6.85 o
   2   8   2      348.51      326.51     10.79 o
   3   8   2      177.67      161.44      8.47 o
   4   8   2       26.52       25.97      5.04 o
   5   8   2       11.15       11.18      4.53 o
   6   8   2        2.45        4.36      4.62 o
   7   8   2       68.55       44.16      5.66 o
   8   8   2        5.56        5.27      4.46 o
   9   8   2        0.60        0.00      3.88 o
  10   8   2        0.66        4.29      4.15 o
  11   8   2        1.44        3.03      4.69 o
 -10   9   2        7.07        6.31      8.04 o
  -9   9   2        5.01        2.67      7.52 o
  -8   9   2        2.28        2.95      8.27 o
  -7   9   2       13.77       17.63      6.67 o
  -6   9   2        9.66       19.15      6.56 o
  -5   9   2        6.43        7.78      4.72 o
  -4   9   2       15.19        6.63      4.33 o
  -3   9   2        1.98        1.63      3.59 o
  -2   9   2       65.12       67.80      4.62 o
  -1   9   2      121.84      125.64      5.80 o
   0   9   2       97.74       93.10      5.58 o
   1   9   2       33.51       28.97      4.72 o
   2   9   2       27.84       25.36      4.61 o
   3   9   2        5.40        2.19      4.74 o
   4   9   2       84.80       90.38      9.04 o
   5   9   2       74.25       72.42      7.20 o
   6   9   2        1.38        2.38      3.53 o
   7   9   2        0.77        4.11      3.92 o
   8   9   2       40.01       39.23      4.67 o
   9   9   2       15.96       12.59      4.49 o
  10   9   2        2.97        1.03      5.02 o
  -8  10   2        0.25        0.49      8.08 o
  -7  10   2        8.01        4.62      7.82 o
  -6  10   2        1.79        2.41      6.42 o
  -5  10   2        0.43        0.00      6.23 o
  -4  10   2       40.82       23.20      8.51 o
  -3  10   2       53.46       56.62      5.70 o
  -2  10   2        4.38        2.37      4.13 o
  -1  10   2       14.30        7.64      4.54 o
   0  10   2        0.82        3.31      3.83 o
   1  10   2        9.39        8.72      4.30 o
   2  10   2       77.82       64.74      6.26 o
   3  10   2        3.23        2.63      5.24 o
   4  10   2       26.45       19.20      5.64 o
   5  10   2        4.96        3.66      5.40 o
   6  10   2        0.54        0.00      6.01 o
   7  10   2       39.15       35.34      6.76 o
   8  10   2        4.20       10.39      5.29 o
  -5  11   2        5.34        1.77      7.16 o
  -4  11   2       10.20        5.42      6.67 o
  -3  11   2       21.37       21.73      6.71 o
  -2  11   2       22.69       24.96      6.65 o
  -1  11   2        2.76        0.00      4.96 o
   0  11   2       31.33       28.58      5.20 o
   1  11   2        0.18        4.80      5.14 o
   2  11   2        4.88        8.79      4.92 o
   3  11   2       55.29       58.67      7.28 o
   4  11   2        3.55        5.31      6.48 o
   5  11   2       57.01       56.36      7.79 o
 -15   1   3        1.39        5.01      7.93 o
 -14   1   3        0.08        0.00      5.60 o
 -13   1   3       11.26       12.98      6.68 o
 -12   1   3        0.27        0.00      6.43 o
 -11   1   3      147.30      149.20     10.93 o
 -10   1   3       10.29       15.71      5.48 o
  -9   1   3      205.59      215.04      5.26 o
  -8   1   3       24.06       26.56      2.17 o
  -7   1   3      362.06      345.78      9.85 o
  -6   1   3       80.74       82.52      2.54 o
  -5   1   3     3573.26     3503.63     45.23 o
  -4   1   3     1144.45     1093.59     13.29 o
  -3   1   3      111.05      117.82      4.09 o
  -2   1   3     2406.86     2411.11     18.68 o
  -1   1   3       25.25       23.99      1.28 o
   0   1   3     3284.07     3150.22     13.27 o
   1   1   3       37.98       44.79      1.17 o
   2   1   3     3207.10     3150.75     16.05 o
   3   1   3        6.48        9.16      0.89 o
   4   1   3     1433.71     1378.25      8.34 o
   5   1   3     3810.45     4131.48     30.05 o
   6   1   3     1059.36     1070.14     13.31 o
   7   1   3      168.07      169.12      4.55 o
   8   1   3      279.23      285.50      6.24 o
   9   1   3      109.17      105.47      4.43 o
  10   1   3       65.30       56.64      4.53 o
  11   1   3      146.55      140.95      6.68 o
  12   1   3        4.31        2.97      3.66 o
  13   1   3       59.10       57.08      5.81 o
  14   1   3        1.22        2.70      4.06 o
  15   1   3        0.43        0.79      3.90 o
 -15   2   3       14.57       22.99      7.23 o
 -14   2   3        8.55        8.10      5.23 o
 -13   2   3       37.87       55.38      5.55 o
 -12   2   3        0.60        0.00      3.77 o
 -11   2   3       12.32       13.62      3.34 o
 -10   2   3       31.91       33.73      2.84 o
  -9   2   3       28.10       33.51      2.15 o
  -8   2   3       29.26       32.82      1.94 o
  -7   2   3       94.19       84.40      3.54 o
  -6   2   3     4964.33     5021.55     49.39 o
  -5   2   3       36.25       32.91      3.27 o
  -4   2   3     1542.89     1532.86     20.68 o
  -3   2   3       97.95       95.82      2.77 o
  -2   2   3      223.61      227.08      3.64 o
  -1   2   3     1053.23     1094.73     10.51 o
   0   2   3     3040.60     3201.33     20.22 o
   1   2   3       59.09       56.34      3.89 o
   2   2   3      634.86      625.27     10.53 o
   3   2   3       96.97      103.01      2.58 o
   4   2   3      195.82      174.03      4.13 o
   5   2   3        2.30        4.45      1.45 o
   6   2   3      965.63      921.76     14.80 o
   7   2   3      130.47      127.66      3.84 o
   8   2   3      302.73      274.62      5.55 o
   9   2   3      216.27      226.65      5.24 o
  10   2   3       34.72       31.67      3.47 o
  11   2   3        5.74        6.60      3.63 o
  12   2   3        3.05        1.67      3.47 o
  13   2   3       57.57       63.93      5.26 o
  14   2   3       23.62       26.01      5.37 o
  15   2   3        1.65        2.67      4.21 o
 -14   3   3        0.04        0.00      6.98 o
 -13   3   3       13.07       15.55      5.23 o
 -12   3   3        8.35       10.86      4.18 o
 -11   3   3        1.22        5.81      3.59 o
 -10   3   3      127.91      129.63      9.98 o
  -9   3   3      390.63      374.72      8.50 o
  -8   3   3      139.83      121.15     10.71 o
  -7   3   3      193.62      220.32      6.63 o
  -6   3   3      178.71      173.83      4.59 o
  -5   3   3     1054.52     1024.78     16.68 o
  -4   3   3      234.34      215.93      5.33 o
  -3   3   3      478.71      461.09      7.61 o
  -2   3   3      115.13      122.35      3.31 o
  -1   3   3     1418.18     1407.14      7.73 o
   0   3   3      143.80      136.72      2.08 o
   1   3   3      173.58      216.63      3.75 o
   2   3   3      906.08      885.29     12.34 o
   3   3   3     3269.39     3466.27     31.66 o
   4   3   3      707.15      755.54     13.12 o
   5   3   3      324.01      363.55      7.87 o
   6   3   3       93.94       92.50      4.05 o
   7   3   3      159.57      184.63      5.21 o
   8   3   3       50.15       55.07      3.43 o
   9   3   3       36.43       42.59      3.85 o
  10   3   3      251.97      256.29      7.16 o
  11   3   3        9.68        7.09      3.67 o
  12   3   3       60.41       66.52      5.31 o
  13   3   3       24.50       19.81      4.19 o
  14   3   3        0.48        0.00      4.02 o
 -14   4   3        5.94       12.51      5.08 o
 -13   4   3        2.22        0.00      5.00 o
 -12   4   3       30.97       32.62      5.31 o
 -11   4   3       21.08       21.01      4.02 o
 -10   4   3       24.59       22.58      3.92 o
  -9   4   3       18.71       22.27      4.07 o
  -8   4   3       32.05       29.75      1.96 o
  -7   4   3       98.74       97.45      5.42 o
  -6   4   3       21.69       22.59      1.15 o
  -5   4   3      980.63      944.94     20.82 o
  -4   4   3      154.21      174.62      4.62 o
  -3   4   3      379.94      363.46      5.17 o
  -2   4   3       13.49       13.25      1.06 o
  -1   4   3     1005.75      981.34     13.04 o
   0   4   3        1.36        2.65      0.89 o
   1   4   3      257.48      274.43      3.77 o
   2   4   3       29.64       28.20      1.55 o
   3   4   3       27.09       21.22      2.37 o
   4   4   3      649.98      726.29     10.91 o
   5   4   3      153.75      145.03      4.97 o
   6   4   3       41.80       41.38      3.39 o
   7   4   3      872.13      894.78     16.90 o
   8   4   3       91.83       90.08      3.83 o
   9   4   3      207.61      216.42      7.76 o
  10   4   3      398.81      404.88      9.62 o
  11   4   3      116.91      127.83      6.13 o
  12   4   3        3.90        6.19      3.75 o
  13   4   3       14.86       20.96      4.22 o
  14   4   3       18.76       20.68      4.64 o
 -13   5   3        2.83        1.19      5.35 o
 -12   5   3        0.54        3.52      4.79 o
 -11   5   3        5.12        1.82      5.77 o
 -10   5   3       60.06       76.39      7.78 o
  -9   5   3        3.46        4.14      3.66 o
  -8   5   3       12.57       11.63      2.09 o
  -7   5   3       78.45       81.84      3.67 o
  -6   5   3        7.67       10.14      1.24 o
  -5   5   3      145.82      152.73      3.79 o
  -4   5   3      241.00      246.31      4.30 o
  -3   5   3      334.68      327.49      4.63 o
  -2   5   3       19.25       17.72      1.35 o
  -1   5   3       79.41       69.42      2.37 o
   0   5   3      119.31      128.58      3.52 o
   1   5   3      211.96      222.09      4.52 o
   2   5   3       15.88       19.07      1.90 o
   3   5   3      577.07      537.09     13.03 o
   4   5   3       17.40       13.25      2.10 o
   5   5   3      135.48      127.99      4.58 o
   6   5   3       11.94       12.20      2.56 o
   7   5   3     1413.90     1375.51     18.03 o
   8   5   3        1.58        5.01      2.95 o
   9   5   3       45.35       49.32      4.45 o
  10   5   3       94.58       90.75      6.23 o
  11   5   3       89.25       95.36      5.47 o
  12   5   3        9.64       10.09      3.45 o
  13   5   3        1.54        5.44      4.57 o
 -13   6   3        3.36        0.00      5.77 o
 -12   6   3       10.49       20.75     10.39 o
 -11   6   3        1.55        0.00      5.47 o
 -10   6   3        8.86        6.72      5.66 o
  -9   6   3       13.54       17.95      5.22 o
  -8   6   3        9.32        5.54      3.01 o
  -7   6   3       19.64       18.16      2.63 o
  -6   6   3       24.71       33.89      3.61 o
  -5   6   3       50.19       48.04      2.46 o
  -4   6   3       37.18       35.45      2.05 o
  -3   6   3       66.63       67.20      2.55 o
  -2   6   3       24.17       23.89      2.28 o
  -1   6   3        2.01        2.82      1.48 o
   0   6   3       90.05      102.02      4.72 o
   1   6   3       11.68       11.64      2.06 o
   2   6   3       51.19       50.16      3.18 o
   3   6   3      476.46      485.27      9.58 o
   4   6   3      137.81      137.26      4.65 o
   5   6   3       37.15       41.25      4.62 o
   6   6   3      430.35      430.88     10.20 o
   7   6   3        1.20        0.00      2.57 o
   8   6   3        9.62        8.57      3.03 o
   9   6   3       75.81       83.01      5.28 o
  10   6   3        5.26        4.19      3.45 o
  11   6   3       11.36        7.47      4.38 o
  12   6   3        0.63        0.00      4.55 o
  13   6   3        4.45        3.03      5.32 o
 -12   7   3        7.63       10.22      6.58 o
 -11   7   3        0.51        0.00      5.62 o
 -10   7   3       22.73       12.82      5.65 o
  -9   7   3        6.17        4.45      5.08 o
  -8   7   3       16.36       13.71      4.99 o
  -7   7   3       41.01       30.33      4.90 o
  -6   7   3      137.55      159.25      6.62 o
  -5   7   3      329.26      345.77      9.13 o
  -4   7   3      227.05      251.53      9.07 o
  -3   7   3      675.88      736.58     12.63 o
  -2   7   3      206.25      208.70      6.50 o
  -1   7   3      169.68      173.04      6.50 o
   0   7   3        1.87        2.45      2.40 o
   1   7   3      825.46      832.48     18.22 o
   2   7   3       18.23       17.39      2.99 o
   3   7   3      108.26      104.36      5.24 o
   4   7   3      154.05      149.06      8.33 o
   5   7   3      471.01      466.27     13.62 o
   6   7   3       17.22       19.36      4.68 o
   7   7   3       79.13       75.01      5.92 o
   8   7   3       45.98       42.33      3.80 o
   9   7   3        9.05        7.03      4.04 o
  10   7   3       89.22       81.37      6.32 o
  11   7   3        9.03        9.43      4.54 o
  12   7   3       74.56       79.32      6.98 o
 -11   8   3        0.46        3.41      6.76 o
 -10   8   3       11.08        4.30      6.24 o
  -9   8   3        6.38        5.99      5.48 o
  -8   8   3       28.89       28.87      6.07 o
  -7   8   3       40.12       51.05      8.17 o
  -6   8   3        5.82        6.34      5.00 o
  -5   8   3        2.51        3.17      4.96 o
  -4   8   3       88.02       85.45      6.79 o
  -3   8   3      110.28      116.54      5.59 o
  -2   8   3       11.13        9.12      3.04 o
  -1   8   3       61.18       54.43      4.58 o
   0   8   3       70.54       73.81      5.07 o
   1   8   3       51.48       53.55      4.70 o
   2   8   3      191.98      192.01      8.35 o
   3   8   3       93.39       88.89      6.97 o
   4   8   3      198.89      201.41     12.07 o
   5   8   3       29.94       28.64      5.07 o
   6   8   3       17.82       15.58      4.97 o
   7   8   3       60.52       58.33      5.90 o
   8   8   3       64.96       54.59      6.06 o
   9   8   3       49.44       49.95      6.77 o
  10   8   3       19.78       12.63      5.99 o
  11   8   3        8.29        2.73      5.73 o
  -9   9   3       24.68       21.39      8.51 o
  -8   9   3        4.67        1.93      7.64 o
  -7   9   3       61.51       59.06     10.53 o
  -6   9   3       12.43       19.79      6.30 o
  -5   9   3       36.96       33.53      6.76 o
  -4   9   3       51.14       45.35      5.67 o
  -3   9   3        4.55        4.92      3.71 o
  -2   9   3       14.63       18.49      3.90 o
  -1   9   3       45.98       35.77      4.27 o
   0   9   3      151.50      162.28      7.11 o
   1   9   3       48.58       48.99      4.94 o
   2   9   3       64.57       73.76      6.34 o
   3   9   3       29.00       29.99      5.50 o
   4   9   3      197.84      208.05     10.62 o
   5   9   3       23.74       21.81      5.28 o
   6   9   3      161.79      168.85      9.95 o
   7   9   3       13.25        9.61      4.86 o
   8   9   3        2.98        5.92      5.75 o
   9   9   3        1.93        0.00      5.21 o
  -7  10   3        0.52        0.00     14.23 o
  -6  10   3       90.25      116.25     13.57 o
  -5  10   3        0.31        0.00      6.29 o
  -4  10   3       33.96       37.64      7.25 o
  -3  10   3       44.86       38.67      6.07 o
  -2  10   3       66.49       68.85      7.18 o
  -1  10   3        0.39        0.29      4.65 o
   0  10   3        1.68        0.00      3.90 o
   1  10   3        6.19        8.53      4.00 o
   2  10   3        4.12        3.10      4.12 o
   3  10   3        2.79        0.00      4.91 o
   4  10   3        2.08        0.29      5.77 o
   5  10   3        2.44        0.21      5.61 o
   6  10   3       16.23       18.64      6.03 o
   7  10   3        3.46        5.59      5.44 o
  -5  11   3        2.63        4.47      9.15 o
  -4  11   3       11.02       14.96      7.37 o
  -3  11   3       14.28       20.18      5.75 o
  -2  11   3        3.82        0.07      5.56 o
  -1  11   3        1.87        4.28      5.08 o
   0  11   3        2.53        3.01      4.90 o
   1  11   3        3.54        5.89      5.10 o
   2  11   3       20.22       12.62      4.45 o
   3  11   3        0.79        0.00      5.08 o
   4  11   3       14.27       12.31      6.06 o
   5  11   3       24.22       21.42      6.23 o
 -15   0   4        6.45       14.96      9.86 o
 -14   0   4       20.32       20.21     10.48 o
 -13   0   4        0.16        5.77      9.77 o
 -12   0   4       19.78       24.84     10.01 o
 -11   0   4       36.65       73.32      7.10 o
 -10   0   4       17.25       21.60      4.43 o
  -9   0   4      131.47      159.21      7.87 o
  -8   0   4       45.21       43.23      2.81 o
  -7   0   4      180.33      184.39      5.95 o
  -6   0   4       26.41       27.66      2.57 o
  -5   0   4       21.39       17.69      1.45 o
  -4   0   4       56.38       38.76      6.32 o
  -3   0   4      529.65      609.81     11.47 o
  -2   0   4      166.90      159.32      3.66 o
  -1   0   4     1765.09     1778.44     23.10 o
   0   0   4       63.51       58.61      2.47 o
   1   0   4      402.16      398.32      5.36 o
   2   0   4      817.96      977.97     11.08 o
   3   0   4     7361.21     7410.95     70.96 o
   4   0   4      223.31      194.83      5.19 o
   5   0   4      357.66      345.74      6.46 o
   6   0   4      220.51      283.91      7.06 o
   7   0   4      683.56      645.41     10.86 o
   8   0   4       87.99       90.97      5.49 o
   9   0   4       81.55       87.55      6.46 o
  10   0   4      219.16      214.85     10.37 o
  11   0   4       80.51       89.44      7.88 o
  12   0   4       39.68       48.50      6.25 o
  13   0   4        0.21        0.00      4.91 o
  14   0   4       23.30       25.31      5.95 o
 -14   1   4        7.81       14.63      6.19 o
 -13   1   4        6.97        1.46      6.12 o
 -12   1   4        4.28        8.11      6.53 o
 -11   1   4       20.71       27.13      5.39 o
 -10   1   4       11.71       10.59      3.13 o
  -9   1   4      140.11      136.24      5.77 o
  -8   1   4        5.65        5.33      1.03 o
  -7   1   4       48.60       42.02      4.97 o
  -6   1   4      106.09       94.80      5.32 o
  -5   1   4       21.75       24.48      1.94 o
  -4   1   4      661.67      641.62     13.31 o
  -3   1   4     2343.64     2381.24     28.43 o
  -2   1   4       41.06       43.07      2.71 o
  -1   1   4     1710.51     1631.39     14.94 o
   0   1   4      595.62      669.21      5.14 o
   1   1   4      747.94      780.42      7.23 o
   2   1   4      609.37      615.07      4.55 o
   3   1   4      796.51      825.01     10.36 o
   4   1   4       90.57       90.52      3.84 o
   5   1   4       61.49       64.38      2.70 o
   6   1   4     1466.54     1449.56     15.55 o
   7   1   4       30.39       26.13      2.51 o
   8   1   4       13.74       11.73      2.06 o
   9   1   4        8.54        8.13      2.36 o
  10   1   4      101.53       96.17      5.05 o
  11   1   4       48.74       51.65      4.17 o
  12   1   4       26.25       29.87      3.90 o
  13   1   4        5.69       12.08      3.22 o
  14   1   4       26.42       30.60      4.34 o
 -14   2   4        2.49        0.00      6.72 o
 -13   2   4        2.81        4.47     10.66 o
 -12   2   4        1.09        0.00      3.42 o
 -11   2   4       12.24       16.39      3.81 o
 -10   2   4      102.53      117.42      8.60 o
  -9   2   4        9.65        8.31      3.52 o
  -8   2   4      200.39      191.39      7.50 o
  -7   2   4       98.10       91.20      5.23 o
  -6   2   4      273.95      272.64      8.13 o
  -5   2   4       27.86       23.43      1.55 o
  -4   2   4      376.99      383.57      9.91 o
  -3   2   4       48.31       44.14      3.79 o
  -2   2   4      292.70      342.00      4.73 o
  -1   2   4      446.24      495.57      4.54 o
   0   2   4      661.13      644.80      8.58 o
   1   2   4       26.77       27.73      2.81 o
   2   2   4     3503.47     3613.60     18.37 o
   3   2   4      186.47      190.08      4.52 o
   4   2   4      572.93      552.82      6.54 o
   5   2   4      304.26      316.34      7.10 o
   6   2   4      203.36      173.66      5.10 o
   7   2   4       23.63       27.17      2.61 o
   8   2   4       68.55       66.99      3.68 o
   9   2   4      171.44      179.93      6.48 o
  10   2   4       57.22       65.67      4.43 o
  11   2   4       16.76       12.76      3.08 o
  12   2   4        5.45        5.82      3.22 o
  13   2   4       50.06       57.81      5.78 o
  14   2   4        1.23        0.00      4.53 o
 -14   3   4        1.12        0.00      7.21 o
 -13   3   4        7.87        5.92      6.86 o
 -12   3   4       19.21       25.39      5.70 o
 -11   3   4       10.92        3.63      4.88 o
 -10   3   4        0.32        0.11      3.17 o
  -9   3   4      597.61      604.19     19.51 o
  -8   3   4      268.87      285.73      8.39 o
  -7   3   4      155.96      151.67      5.61 o
  -6   3   4      361.68      383.19     11.89 o
  -5   3   4       44.28       35.29      3.10 o
  -4   3   4      309.26      303.04     11.31 o
  -3   3   4     1093.80     1065.03     21.09 o
  -2   3   4      573.47      573.69      7.90 o
  -1   3   4      163.43      159.78      4.45 o
   0   3   4     1334.58     1358.54     20.31 o
   1   3   4       51.54       35.28      1.82 o
   2   3   4       84.41       72.18      4.17 o
   3   3   4     1093.10     1157.66     17.36 o
   4   3   4      459.76      458.99      6.24 o
   5   3   4       58.57       58.21      3.66 o
   6   3   4      226.44      255.54      8.62 o
   7   3   4      472.16      444.77     10.52 o
   8   3   4      280.45      294.19      8.44 o
   9   3   4      270.41      276.60      6.85 o
  10   3   4        4.64        5.80      2.72 o
  11   3   4       45.06       48.53      4.83 o
  12   3   4       60.07       56.04      5.38 o
  13   3   4        3.66        2.34      4.16 o
  14   3   4        1.94        0.00      4.50 o
 -14   4   4        6.35        6.31      5.93 o
 -13   4   4        3.61        5.42      5.77 o
 -12   4   4       36.97       38.51      5.58 o
 -11   4   4        2.33        3.18      5.13 o
 -10   4   4       10.82        8.99      3.89 o
  -9   4   4       29.05       43.32      5.94 o
  -8   4   4       51.28       48.86      4.98 o
  -7   4   4       26.35       20.57      2.77 o
  -6   4   4       85.16       81.65      4.08 o
  -5   4   4       22.58       23.65      1.95 o
  -4   4   4        4.92        5.45      1.17 o
  -3   4   4        4.40        3.50      1.25 o
  -2   4   4       52.92       61.25      2.32 o
  -1   4   4       13.17       14.49      1.21 o
   0   4   4      225.70      274.52      4.68 o
   1   4   4      174.63      186.40      4.16 o
   2   4   4      354.96      396.98      6.27 o
   3   4   4       31.95       25.69      2.48 o
   4   4   4        0.80        2.38      0.79 o
   5   4   4       68.61       62.65      3.36 o
   6   4   4      243.78      265.18      9.23 o
   7   4   4       56.35       58.44      4.27 o
   8   4   4        4.41        0.00      2.40 o
   9   4   4        2.64        2.67      2.21 o
  10   4   4       51.83       49.82      4.36 o
  11   4   4        2.39        0.71      3.47 o
  12   4   4        7.02        7.35      3.45 o
  13   4   4        0.62        0.00      4.45 o
  14   4   4       37.52       42.02      5.33 o
 -13   5   4        0.19        0.29      5.61 o
 -12   5   4        5.13        8.47      5.76 o
 -11   5   4        7.43        8.81      5.60 o
 -10   5   4        2.04        0.00      5.01 o
  -9   5   4       39.71       44.32      6.18 o
  -8   5   4      185.64      202.15     10.86 o
  -7   5   4      340.43      344.31      9.14 o
  -6   5   4      276.94      307.36      8.26 o
  -5   5   4       11.57       15.07      1.72 o
  -4   5   4      591.23      563.23      9.67 o
  -3   5   4       19.54       17.32      1.63 o
  -2   5   4      894.11      930.74     11.68 o
  -1   5   4       31.50       33.40      2.15 o
   0   5   4      260.04      251.25      5.23 o
   1   5   4       18.34       22.30      1.86 o
   2   5   4      292.21      292.02      6.00 o
   3   5   4       73.00       75.68      4.90 o
   4   5   4       33.36       34.12      3.08 o
   5   5   4      129.97      135.21      6.40 o
   6   5   4       72.48       71.98      4.66 o
   7   5   4     1182.78     1344.39     24.00 o
   8   5   4       25.36       33.92      3.79 o
   9   5   4      167.65      180.56      7.15 o
  10   5   4        0.52        1.36      3.35 o
  11   5   4        0.46        0.00      4.83 o
  12   5   4       11.96       13.35      4.62 o
  13   5   4        0.48        0.00      4.62 o
 -12   6   4        1.04        3.60      6.04 o
 -11   6   4        2.13        0.00      5.44 o
 -10   6   4       23.43       27.14      6.02 o
  -9   6   4        6.35        6.82      4.58 o
  -8   6   4       24.13       22.73      5.16 o
  -7   6   4      150.42      153.07      9.98 o
  -6   6   4        6.50        7.87      2.10 o
  -5   6   4       25.85       26.14      3.09 o
  -4   6   4     1023.88     1009.21     14.52 o
  -3   6   4       16.76       16.88      2.00 o
  -2   6   4       53.12       59.46      3.20 o
  -1   6   4      240.30      259.61      5.52 o
   0   6   4      584.15      642.65     17.65 o
   1   6   4       62.01       62.98      3.08 o
   2   6   4      413.56      431.53      6.39 o
   3   6   4      302.68      298.91      7.39 o
   4   6   4     1675.87     1601.83     51.56 o
   5   6   4        4.21        5.55      2.12 o
   6   6   4        0.68        0.00      2.25 o
   7   6   4       71.15       70.87      4.19 o
   8   6   4       60.09       68.24      6.99 o
   9   6   4       38.15       33.93      5.51 o
  10   6   4        6.86        6.48      4.70 o
  11   6   4       18.03       19.39      5.08 o
  12   6   4       10.78        5.60      5.22 o
 -11   7   4        6.14        7.81      5.66 o
 -10   7   4        0.19        0.00      5.38 o
  -9   7   4        2.03        0.00      5.27 o
  -8   7   4       10.66        6.45      4.86 o
  -7   7   4        5.61        4.60      4.67 o
  -6   7   4        1.50        1.27      3.75 o
  -5   7   4       34.39       33.77      4.38 o
  -4   7   4      215.76      233.47      7.48 o
  -3   7   4       35.81       34.94      4.12 o
  -2   7   4       35.94       33.06      4.29 o
  -1   7   4      472.91      463.00     13.20 o
   0   7   4      747.69      762.64     15.93 o
   1   7   4      115.41      122.49      6.03 o
   2   7   4       45.13       45.85      4.59 o
   3   7   4      211.66      216.23     11.38 o
   4   7   4       41.26       44.57      5.34 o
   5   7   4       15.27        6.80      4.04 o
   6   7   4        3.54        3.28      3.38 o
   7   7   4       48.17       47.65      4.79 o
   8   7   4       15.98       13.54      4.01 o
   9   7   4        9.83       14.20      4.46 o
  10   7   4        0.03        1.90      4.52 o
  11   7   4       20.45       16.89      4.73 o
 -10   8   4        3.94        6.17      6.17 o
  -9   8   4        3.58        6.88      5.79 o
  -8   8   4       15.01       14.18      5.67 o
  -7   8   4        9.03       11.53      5.28 o
  -6   8   4        9.23       10.19      5.36 o
  -5   8   4        1.04        0.00      4.84 o
  -4   8   4       75.19       78.96      5.71 o
  -3   8   4       64.07       56.20      5.07 o
  -2   8   4        7.87        9.96      3.85 o
  -1   8   4       74.57       73.64      5.07 o
   0   8   4       21.59       15.66      3.56 o
   1   8   4       62.79       66.59      5.18 o
   2   8   4        0.43        0.00      3.93 o
   3   8   4      268.43      262.45     10.43 o
   4   8   4       19.91       20.88      4.92 o
   5   8   4       11.84       16.29      5.08 o
   6   8   4        0.81        4.72      5.26 o
   7   8   4      136.24      137.68      8.06 o
   8   8   4        0.83        2.62      4.92 o
   9   8   4       40.94       54.74      7.08 o
  10   8   4       23.90       26.62      5.01 o
  -9   9   4       26.31       18.51      6.93 o
  -8   9   4        0.32        4.08      8.28 o
  -7   9   4       14.31       15.81     10.92 o
  -6   9   4       15.77       12.07      7.75 o
  -5   9   4       17.86       23.46      7.84 o
  -4   9   4        2.92        1.60      4.89 o
  -3   9   4        5.98        6.40      4.75 o
  -2   9   4       79.54       69.63      6.01 o
  -1   9   4        5.99        4.08      3.95 o
   0   9   4        5.55        8.07      3.85 o
   1   9   4      107.86      116.22      6.67 o
   2   9   4       73.19       78.75      5.95 o
   3   9   4       28.01       24.66      5.23 o
   4   9   4       35.71       39.70      6.13 o
   5   9   4       46.56       39.63      6.46 o
   6   9   4       17.26       12.03      5.71 o
   7   9   4       39.13       31.90      5.42 o
   8   9   4        1.48        0.00      5.57 o
   9   9   4       21.85       31.03      7.01 o
  -7  10   4        0.68        0.00      8.05 o
  -6  10   4       12.48        5.50      8.52 o
  -5  10   4       23.61       26.12     14.95 o
  -4  10   4        4.44        3.84      6.31 o
  -3  10   4       30.11       34.01      6.00 o
  -2  10   4        3.95        2.26      5.27 o
  -1  10   4       13.48       12.02      5.08 o
   0  10   4        1.45        0.00      4.12 o
   1  10   4      134.44      141.42      7.61 o
   2  10   4        0.85        0.00      4.27 o
   3  10   4       21.98       24.86      5.31 o
   4  10   4        1.83        3.56      5.07 o
   5  10   4       43.43       53.00      7.54 o
   6  10   4        7.61        8.82      6.16 o
   7  10   4        6.46        1.37      5.86 o
  -3  11   4       18.80       26.59      7.57 o
  -2  11   4       12.34       12.57      5.52 o
  -1  11   4       63.12       72.78      8.06 o
   0  11   4       16.31       23.97      5.83 o
   1  11   4       34.70       37.93      6.72 o
   2  11   4        0.72        0.00      5.41 o
   3  11   4        2.94        5.15      5.46 o
 -14   1   5        0.05        0.00      6.97 o
 -13   1   5       49.50       59.91      9.32 o
 -12   1   5       22.36       29.98      7.33 o
 -11   1   5        1.53        7.09      6.31 o
 -10   1   5       46.93       57.41      4.39 o
  -9   1   5        0.28        0.04      2.32 o
  -8   1   5       80.52       72.03      4.44 o
  -7   1   5       24.84       22.51      2.31 o
  -6   1   5      377.64      362.65     11.61 o
  -5   1   5      323.22      327.42     10.33 o
  -4   1   5      477.46      512.78      9.58 o
  -3   1   5      106.81       99.48      5.47 o
  -2   1   5      460.14      450.58      9.61 o
  -1   1   5       43.35       38.73      2.50 o
   0   1   5       85.77       94.79      2.20 o
   1   1   5      782.02      762.76      7.74 o
   2   1   5       45.00       38.08      3.96 o
   3   1   5     1689.17     1813.00     15.50 o
   4   1   5       27.03       24.12      2.53 o
   5   1   5      408.88      375.34      6.87 o
   6   1   5       70.60       67.44      2.98 o
   7   1   5       13.58       12.22      2.38 o
   8   1   5       15.11        9.15      2.26 o
   9   1   5        1.08        0.77      2.48 o
  10   1   5       13.48        9.19      2.67 o
  11   1   5        5.07        2.77      2.97 o
  12   1   5        4.96        4.38      3.03 o
  13   1   5       58.27       70.15      4.77 o
  14   1   5        0.01        2.36      4.09 o
 -14   2   5        4.65        9.62      6.78 o
 -13   2   5        0.35        0.00      6.55 o
 -12   2   5        3.48        0.37      6.55 o
 -11   2   5       34.22       23.34      6.93 o
 -10   2   5       29.90       34.13      4.19 o
  -9   2   5       75.64       67.81      5.24 o
  -8   2   5       81.59       77.07      5.12 o
  -7   2   5       64.68       52.48      7.33 o
  -6   2   5      205.92      196.31      8.93 o
  -5   2   5       11.44       11.80      1.47 o
  -4   2   5     1171.33     1213.22     38.53 o
  -3   2   5      110.59      106.78      3.03 o
  -2   2   5       10.53        5.80      1.18 o
  -1   2   5       24.57       22.80      1.26 o
   0   2   5     4032.63     4141.33     45.18 o
   1   2   5       36.19       36.12      2.44 o
   2   2   5        7.24        2.99      0.77 o
   3   2   5      343.97      354.52      7.60 o
   4   2   5      288.71      263.10      4.53 o
   5   2   5       62.73       54.01      2.95 o
   6   2   5      290.21      290.87      5.69 o
   7   2   5      506.57      523.59      9.04 o
   8   2   5      166.63      168.83      5.91 o
   9   2   5      618.82      643.67     11.64 o
  10   2   5       16.53       20.14      3.40 o
  11   2   5      120.45      131.98      6.21 o
  12   2   5       35.13       31.27      4.59 o
  13   2   5        6.15       10.78      5.36 o
  14   2   5        3.87        0.00      4.83 o
 -13   3   5        0.12        3.23      4.91 o
 -12   3   5        3.30        9.56      5.77 o
 -11   3   5        3.19        0.00      4.08 o
 -10   3   5        7.38        7.42      3.74 o
  -9   3   5      172.72      174.72      7.57 o
  -8   3   5       63.01       75.83      5.34 o
  -7   3   5      701.51      693.55     16.85 o
  -6   3   5       16.51       21.07      3.77 o
  -5   3   5       11.66       12.56      2.66 o
  -4   3   5       29.45       31.23      3.18 o
  -3   3   5      198.25      185.53      4.75 o
  -2   3   5        5.97        8.91      1.30 o
  -1   3   5     1706.27     1731.28     25.24 o
   0   3   5      268.78      245.26      3.62 o
   1   3   5      133.02      163.24      4.29 o
   2   3   5        8.28       12.48      1.94 o
   3   3   5      555.33      492.28      8.62 o
   4   3   5      501.26      519.85     10.93 o
   5   3   5       75.53       74.25      4.36 o
   6   3   5      216.59      227.30      5.33 o
   7   3   5      127.20      125.49      4.94 o
   8   3   5      252.63      262.94     10.97 o
   9   3   5       90.62      110.06      6.57 o
  10   3   5       40.88       34.86      3.57 o
  11   3   5       35.62       27.21      4.37 o
  12   3   5       56.77       55.44      6.66 o
  13   3   5        0.14        0.00      4.97 o
 -13   4   5        7.83        8.77      6.30 o
 -12   4   5       32.76       24.69      6.13 o
 -11   4   5        3.01        1.68      4.89 o
 -10   4   5      154.12      138.06      7.49 o
  -9   4   5       58.78       52.69      5.32 o
  -8   4   5      290.81      273.67      9.40 o
  -7   4   5        0.29        0.00      3.71 o
  -6   4   5       43.46       37.14      4.81 o
  -5   4   5      199.90      222.10     10.08 o
  -4   4   5      318.10      320.53      8.28 o
  -3   4   5      366.01      347.12      9.69 o
  -2   4   5       72.08       80.56      4.05 o
  -1   4   5      216.37      190.49      6.78 o
   0   4   5        0.28        0.00      1.27 o
   1   4   5     1190.22     1215.42     11.55 o
   2   4   5      274.54      288.07      7.84 o
   3   4   5      264.57      279.72      7.13 o
   4   4   5      317.93      315.40      7.82 o
   5   4   5     1028.86     1074.30     37.51 o
   6   4   5      748.58      752.99     16.91 o
   7   4   5        0.21        0.00      2.26 o
   8   4   5       18.61       17.07      2.95 o
   9   4   5        3.51        1.87      3.05 o
  10   4   5      120.62      122.41     10.95 o
  11   4   5        1.35        5.01      4.55 o
  12   4   5      129.93      138.75      9.00 o
  13   4   5        0.80        0.00      5.23 o
 -12   5   5        0.10        5.79      7.23 o
 -11   5   5       84.25       83.21      8.28 o
 -10   5   5        2.55        0.92      4.19 o
  -9   5   5       25.96       20.41      6.67 o
  -8   5   5       10.27        2.34      4.32 o
  -7   5   5      476.55      479.54     13.78 o
  -6   5   5       27.89       26.75      4.66 o
  -5   5   5       20.62       18.25      2.82 o
  -4   5   5      177.37      199.99      4.79 o
  -3   5   5       45.56       39.87      2.62 o
  -2   5   5        4.01        3.63      1.06 o
  -1   5   5        3.09        2.59      1.80 o
   0   5   5      252.61      253.42      5.67 o
   1   5   5       33.89       32.91      2.53 o
   2   5   5        0.96        0.00      2.54 o
   3   5   5       38.27       36.55      3.73 o
   4   5   5      477.29      477.02     10.83 o
   5   5   5       59.78       55.07      4.67 o
   6   5   5       50.40       41.57      4.38 o
   7   5   5      139.84      128.96      7.45 o
   8   5   5       83.44       70.95      6.12 o
   9   5   5       17.92       14.26      4.53 o
  10   5   5       42.20       42.31      5.63 o
  11   5   5       15.42       17.83      5.23 o
  12   5   5        0.14        0.00      5.24 o
 -12   6   5        4.56        2.55      7.86 o
 -11   6   5       22.99       18.10      6.00 o
 -10   6   5        6.12        7.51      5.41 o
  -9   6   5        0.34        0.00      4.68 o
  -8   6   5       17.42       12.57      4.80 o
  -7   6   5       15.53       10.69      4.54 o
  -6   6   5      108.96      110.63      7.47 o
  -5   6   5        7.54        4.06      2.77 o
  -4   6   5      429.25      414.81     21.51 o
  -3   6   5       34.04       30.19      3.30 o
  -2   6   5       52.84       50.51      4.14 o
  -1   6   5      321.03      320.15      8.04 o
   0   6   5       60.14       52.18      3.58 o
   1   6   5       23.05       25.65      3.20 o
   2   6   5       12.79        8.12      2.98 o
   3   6   5       26.22       29.19      3.83 o
   4   6   5      720.95      766.27     15.83 o
   5   6   5       27.84       29.26      4.19 o
   6   6   5       74.71       75.64      5.82 o
   7   6   5       24.39       26.43      4.79 o
   8   6   5        1.18        6.30      4.37 o
   9   6   5        6.06        0.00      4.55 o
  10   6   5        0.34        0.00      4.87 o
  11   6   5       30.30       32.50      5.47 o
  12   6   5        0.51        1.42      5.43 o
 -11   7   5        3.65        5.87      6.33 o
 -10   7   5        0.05        0.64      5.79 o
  -9   7   5       22.59       27.52      7.01 o
  -8   7   5        4.22        5.58      4.93 o
  -7   7   5      152.82      168.83      9.82 o
  -6   7   5       48.63       51.62      6.11 o
  -5   7   5      155.82      159.73      7.96 o
  -4   7   5       15.35       21.32      3.35 o
  -3   7   5      184.50      180.38      7.41 o
  -2   7   5       55.36       61.76      6.67 o
  -1   7   5      295.37      275.60     10.07 o
   0   7   5       11.26       17.34      3.78 o
   1   7   5      271.75      286.69     10.67 o
   2   7   5      232.90      240.15      8.91 o
   3   7   5      185.41      178.06      7.31 o
   4   7   5        0.89        0.00      3.38 o
   5   7   5       50.35       48.49      4.91 o
   6   7   5      124.81      126.99      7.86 o
   7   7   5       22.70       17.78      4.19 o
   8   7   5        4.17        2.63      4.47 o
   9   7   5       33.69       29.20      5.52 o
  10   7   5        0.01        0.00      5.09 o
  11   7   5        0.28        1.46      5.14 o
  -9   8   5        1.43        1.88      5.91 o
  -8   8   5        0.39        4.45      5.72 o
  -7   8   5        5.16       11.00      4.90 o
  -6   8   5       78.15       88.61      7.88 o
  -5   8   5        6.07        1.63      6.13 o
  -4   8   5       10.43       10.48      4.44 o
  -3   8   5       57.10       65.68      6.67 o
  -2   8   5      116.39       99.30      8.65 o
  -1   8   5       33.71       41.53      5.05 o
   0   8   5       79.10       79.43      6.17 o
   1   8   5       50.52       41.78      4.59 o
   2   8   5       38.02       38.85      4.62 o
   3   8   5      120.79      120.36      7.17 o
   4   8   5        6.03       13.73      4.54 o
   5   8   5        1.32        0.75      4.49 o
   6   8   5       20.57       22.86      4.28 o
   7   8   5        0.32        0.00      4.14 o
   8   8   5        5.63        5.44      4.47 o
   9   8   5       18.56       20.27      5.12 o
  -8   9   5       12.06       15.41      7.85 o
  -7   9   5        1.72        1.75      7.35 o
  -6   9   5       27.57       17.92      7.54 o
  -5   9   5        8.74        9.26      7.83 o
  -4   9   5       19.33       27.84      6.39 o
  -3   9   5       27.18       31.62      6.73 o
  -2   9   5       14.80       16.28      4.41 o
  -1   9   5        2.92        1.80      4.33 o
   0   9   5        0.10        0.00      4.04 o
   1   9   5       23.75       23.94      4.59 o
   2   9   5       24.36       24.41      4.50 o
   3   9   5       71.36       83.49      6.71 o
   4   9   5        9.06       15.13      4.81 o
   5   9   5       34.02       41.28      5.73 o
   6   9   5       56.62       56.26      6.97 o
   7   9   5        0.85        0.00      4.60 o
   8   9   5       16.83       13.00      5.62 o
  -5  10   5        4.63        4.32      8.03 o
  -4  10   5       20.73       21.82      6.18 o
  -3  10   5        0.83        5.47      6.41 o
  -2  10   5       76.62       90.15      8.01 o
  -1  10   5        3.29        0.68      5.29 o
   0  10   5        5.92        4.59      4.39 o
   1  10   5        1.17        0.02      4.53 o
   2  10   5       46.94       53.01      5.46 o
   3  10   5        3.51        7.73      4.75 o
   4  10   5       33.03       38.27      5.85 o
   5  10   5       33.13       32.63      6.20 o
 -13   0   6        4.10        4.29      9.80 o
 -12   0   6       12.62       11.70     11.27 o
 -11   0   6       10.25       13.44      8.21 o
 -10   0   6        5.85        5.98      8.83 o
  -9   0   6       28.65       27.32      9.43 o
  -8   0   6      153.16      145.43     10.56 o
  -7   0   6      486.77      484.41     25.15 o
  -6   0   6      288.16      303.73     12.16 o
  -5   0   6      230.31      214.60      9.38 o
  -4   0   6       43.61       37.47      3.31 o
  -3   0   6      156.31      156.28      3.75 o
  -2   0   6      475.81      456.75     11.81 o
  -1   0   6      169.00      187.67      8.15 o
   0   0   6     1356.23     1385.21     17.06 o
   1   0   6       69.61       70.68      5.03 o
   2   0   6     1938.70     1941.09     33.27 o
   3   0   6       69.15       71.82      5.23 o
   4   0   6      574.83      573.90     13.00 o
   5   0   6      153.93      150.03      7.37 o
   6   0   6      460.96      471.70     12.41 o
   7   0   6      136.38      136.74      9.23 o
   8   0   6      404.22      377.67     11.70 o
   9   0   6       46.54       46.92      6.44 o
  10   0   6       59.14       66.48      5.90 o
  11   0   6        1.11        3.79      4.23 o
  12   0   6        2.48        0.00      4.92 o
  13   0   6       21.61       19.40      5.36 o
 -13   1   6       10.19       19.09      6.87 o
 -12   1   6        0.56        5.08      7.29 o
 -11   1   6        0.60        0.00      6.25 o
 -10   1   6        1.56        0.00      4.54 o
  -9   1   6       14.37       14.29      4.73 o
  -8   1   6       22.69       24.73      7.24 o
  -7   1   6       28.25       25.82      3.19 o
  -6   1   6        9.27        7.90      1.96 o
  -5   1   6      145.62      141.98      5.55 o
  -4   1   6      301.81      292.91      6.62 o
  -3   1   6      520.02      550.81      7.26 o
  -2   1   6      373.35      396.58      4.27 o
  -1   1   6       21.59       20.77      1.69 o
   0   1   6      526.83      522.98     10.40 o
   1   1   6       52.14       47.49      3.95 o
   2   1   6      239.38      239.48      5.05 o
   3   1   6      420.31      407.97      7.03 o
   4   1   6       44.65       35.35      2.35 o
   5   1   6      270.73      244.80      5.86 o
   6   1   6      147.13      131.57      5.42 o
   7   1   6       17.20       13.86      3.00 o
   8   1   6        1.54        1.91      3.03 o
   9   1   6        6.49        5.55      2.70 o
  10   1   6       23.51       24.13      3.42 o
  11   1   6        0.72        0.00      3.07 o
  12   1   6        6.84        8.77      3.35 o
  13   1   6        5.79        3.72      4.55 o
 -13   2   6        6.53        6.77      7.95 o
 -12   2   6        0.32        4.33      7.02 o
 -11   2   6        9.98       17.29      6.31 o
 -10   2   6       64.71       72.25      8.28 o
  -9   2   6       14.15        9.02      5.48 o
  -8   2   6       15.52       17.21      3.27 o
  -7   2   6        7.42        5.44      2.81 o
  -6   2   6       82.18       74.83      2.81 o
  -5   2   6       26.36       26.58      2.72 o
  -4   2   6       33.30       35.82      3.79 o
  -3   2   6       46.09       39.12      2.66 o
  -2   2   6      868.27      860.39     12.55 o
  -1   2   6       82.92       71.95      4.72 o
   0   2   6      314.69      337.25      7.73 o
   1   2   6      784.04      826.12     16.88 o
   2   2   6       89.54       64.47      6.47 o
   3   2   6      592.90      555.88     12.30 o
   4   2   6        9.99       12.74      1.52 o
   5   2   6      474.69      468.84      6.73 o
   6   2   6      177.42      173.69      6.09 o
   7   2   6      118.48      134.09      7.02 o
   8   2   6      244.44      254.82      7.57 o
   9   2   6        0.94        0.00      2.62 o
  10   2   6       11.42        8.00      3.15 o
  11   2   6       51.83       59.99      4.55 o
  12   2   6        2.89        2.52      4.50 o
  13   2   6        2.14        4.14      4.52 o
 -13   3   6        9.83       12.79      5.95 o
 -12   3   6       12.61       10.43      5.76 o
 -11   3   6      127.35      133.70     11.95 o
 -10   3   6       67.18       76.03      7.27 o
  -9   3   6       15.70       23.13      4.04 o
  -8   3   6       30.30       32.67      4.98 o
  -7   3   6        6.97        6.52      3.04 o
  -6   3   6       26.68       41.58      3.98 o
  -5   3   6       27.64       27.18      3.10 o
  -4   3   6       64.02       74.39      3.61 o
  -3   3   6       15.64       16.35      1.66 o
  -2   3   6        2.26        2.27      1.11 o
  -1   3   6       85.56       85.75      2.70 o
   0   3   6        8.27        6.37      0.98 o
   1   3   6      152.66      161.80      4.13 o
   2   3   6        5.44        4.46      1.42 o
   3   3   6       64.81       72.60      3.89 o
   4   3   6        6.00        3.72      2.42 o
   5   3   6      146.78      127.06      5.40 o
   6   3   6        1.60        0.66      2.65 o
   7   3   6       94.43       81.56      4.61 o
   8   3   6       12.90       10.27      2.38 o
   9   3   6      249.03      245.42      7.51 o
  10   3   6       15.50       13.32      4.64 o
  11   3   6        9.38       11.96      4.97 o
  12   3   6       39.63       52.14      6.42 o
  13   3   6       15.70       27.72      5.69 o
 -12   4   6       54.52       37.37      8.51 o
 -11   4   6        0.47        0.48      7.42 o
 -10   4   6        1.46        8.33      5.57 o
  -9   4   6        1.75        5.13      3.77 o
  -8   4   6        1.24        2.25      3.62 o
  -7   4   6       55.61       54.39      4.98 o
  -6   4   6       53.58       56.89      4.78 o
  -5   4   6        8.88       10.03      3.00 o
  -4   4   6       30.94       39.64      4.46 o
  -3   4   6       16.42       14.92      1.88 o
  -2   4   6        7.15        4.00      1.38 o
  -1   4   6        2.24        1.88      0.59 o
   0   4   6        3.49        4.01      1.22 o
   1   4   6        5.08        4.29      2.06 o
   2   4   6       90.23       89.85      4.62 o
   3   4   6      161.73      179.45      6.08 o
   4   4   6       55.25       53.70      4.34 o
   5   4   6       28.32       37.48      3.75 o
   6   4   6       71.59       83.24      5.68 o
   7   4   6      111.96       92.08      5.38 o
   8   4   6        5.25        4.17      3.37 o
   9   4   6        1.52        0.53      3.62 o
  10   4   6        0.15        0.00      4.43 o
  11   4   6        8.44        9.20      4.34 o
  12   4   6       13.93       10.24      4.73 o
 -12   5   6        0.05        1.96      7.00 o
 -11   5   6       22.44       17.94      7.16 o
 -10   5   6       82.60       84.51      6.85 o
  -9   5   6       80.49       87.81      6.52 o
  -8   5   6       13.66       12.76      3.75 o
  -7   5   6       56.62       56.09      8.18 o
  -6   5   6       23.18       22.76      5.13 o
  -5   5   6       24.50       26.57      3.88 o
  -4   5   6       79.76       90.03      5.33 o
  -3   5   6       86.69       93.73      5.02 o
  -2   5   6      128.28      119.78      3.98 o
  -1   5   6       88.28       87.61      3.33 o
   0   5   6      168.27      176.56      4.89 o
   1   5   6       72.31       71.59      3.83 o
   2   5   6      179.32      205.03      7.74 o
   3   5   6       14.89       16.00      3.15 o
   4   5   6       23.14       14.73      3.44 o
   5   5   6       80.58       70.26      5.01 o
   6   5   6       99.45       96.74      6.22 o
   7   5   6       59.76       55.15      5.31 o
   8   5   6        2.57        0.95      3.56 o
   9   5   6      129.39      133.80      7.31 o
  10   5   6        4.77        0.00      4.33 o
  11   5   6       83.73      101.32      7.34 o
  12   5   6        0.33        0.00      4.77 o
 -11   6   6        3.77        2.78      6.20 o
 -10   6   6        7.66        5.76      4.80 o
  -9   6   6        9.42        5.64      4.82 o
  -8   6   6       25.59       31.22      5.46 o
  -7   6   6       15.79       20.03      4.57 o
  -6   6   6       21.57       12.82      4.11 o
  -5   6   6       24.21       21.44      3.86 o
  -4   6   6      362.68      340.43     14.53 o
  -3   6   6       82.35       69.64      4.24 o
  -2   6   6       95.83       89.44      5.90 o
  -1   6   6      125.29      139.14      6.80 o
   0   6   6       45.83       50.39      4.10 o
   1   6   6      305.43      319.47     12.24 o
   2   6   6      172.35      167.22      6.51 o
   3   6   6      671.66      722.97     13.99 o
   4   6   6      334.09      340.38     12.46 o
   5   6   6      270.82      310.11     11.78 o
   6   6   6        4.11        3.32      3.53 o
   7   6   6      102.63      115.02      6.75 o
   8   6   6        3.74        0.00      3.84 o
   9   6   6       38.25       53.39      6.18 o
  10   6   6        6.99        3.13      5.09 o
  11   6   6        2.57        0.00      4.80 o
 -10   7   6        0.40        1.69      5.85 o
  -9   7   6        0.93        1.04      5.35 o
  -8   7   6        5.12        5.85      4.75 o
  -7   7   6        2.01        0.00      4.67 o
  -6   7   6        3.82        2.56      6.57 o
  -5   7   6        1.19        4.90      5.04 o
  -4   7   6       11.45       16.34      4.42 o
  -3   7   6        8.54       10.55      4.61 o
  -2   7   6        5.52        2.18      3.70 o
  -1   7   6      139.43      144.86      9.88 o
   0   7   6      244.21      228.73     12.61 o
   1   7   6      478.28      513.58     12.20 o
   2   7   6        0.33        0.00      3.29 o
   3   7   6       14.90       17.12      3.58 o
   4   7   6       15.42       13.66      3.43 o
   5   7   6        3.67        4.21      3.44 o
   6   7   6        9.13        8.24      3.69 o
   7   7   6        9.72        5.67      3.95 o
   8   7   6       83.66       78.29      6.78 o
   9   7   6       10.72       14.15      4.73 o
  10   7   6        5.15        6.84      5.33 o
  -8   8   6        2.41        1.17      7.55 o
  -7   8   6       40.90       46.25     13.52 o
  -6   8   6       11.46       11.36      7.23 o
  -5   8   6        2.85        0.00      5.98 o
  -4   8   6       18.01       24.74      5.02 o
  -3   8   6       89.57       85.15      9.54 o
  -2   8   6       23.65       16.68      4.39 o
  -1   8   6        8.63        7.00      4.34 o
   0   8   6      267.75      282.98     14.85 o
   1   8   6       22.55       18.74      4.05 o
   2   8   6      171.91      185.13     10.21 o
   3   8   6       43.75       45.04      5.43 o
   4   8   6       10.20       14.14      4.47 o
   5   8   6        1.60        1.51      3.49 o
   6   8   6       70.15       70.42      5.37 o
   7   8   6        7.53        9.76      4.14 o
   8   8   6       31.68       32.19      5.33 o
  -7   9   6        6.45        7.09      9.08 o
  -6   9   6       13.99       11.01      7.86 o
  -5   9   6        5.47        1.54      6.70 o
  -4   9   6       33.89       35.96      7.23 o
  -3   9   6        1.55        3.65      5.73 o
  -2   9   6       11.70        5.18      5.12 o
  -1   9   6       10.71       13.74      4.63 o
   0   9   6        2.76        0.00      5.04 o
   1   9   6        4.75        6.39      4.30 o
   2   9   6        2.60        4.00      4.67 o
   3   9   6       10.31        9.19      4.64 o
   4   9   6       16.39       10.03      4.98 o
   5   9   6        0.73        0.00      5.08 o
   6   9   6       27.81       19.69      5.43 o
  -4  10   6       28.83       38.32     10.04 o
  -3  10   6        1.34        1.58      6.67 o
  -2  10   6        6.18        7.13      7.05 o
  -1  10   6       17.58       11.50      6.28 o
   0  10   6       23.81       21.50      5.31 o
   1  10   6        3.39        5.45      4.82 o
   2  10   6        9.66        4.98      5.08 o
   3  10   6        0.62        0.23      5.22 o
 -12   1   7        5.88       13.32      7.92 o
 -11   1   7        5.95        9.48      6.80 o
 -10   1   7        7.08        7.03      5.17 o
  -9   1   7       37.02       48.29      6.34 o
  -8   1   7        4.66        4.32      5.59 o
  -7   1   7      133.69      153.59      8.71 o
  -6   1   7       11.11        9.19      2.28 o
  -5   1   7      111.72      102.15      3.99 o
  -4   1   7        6.11        3.13      1.85 o
  -3   1   7        3.37        2.67      0.90 o
  -2   1   7       96.21       89.85      3.38 o
  -1   1   7       12.85        8.67      1.43 o
   0   1   7       11.28        9.36      2.35 o
   1   1   7       22.37       24.80      3.51 o
   2   1   7       55.36       49.00      2.34 o
   3   1   7       51.42       50.97      2.52 o
   4   1   7        6.61        7.65      1.41 o
   5   1   7      676.59      638.43      9.43 o
   6   1   7      121.29      121.61      5.60 o
   7   1   7      175.87      198.59      8.14 o
   8   1   7        8.77       10.50      3.31 o
   9   1   7        6.23       10.59      3.28 o
  10   1   7        9.75        9.61      3.62 o
  11   1   7       88.32      101.70      6.69 o
  12   1   7       45.56       43.29      5.36 o
 -12   2   7        9.93       14.89      6.02 o
 -11   2   7        3.95        0.00      5.95 o
 -10   2   7       15.67       16.18      5.67 o
  -9   2   7        8.89       14.12      4.89 o
  -8   2   7       22.05       19.68      4.80 o
  -7   2   7       31.40       28.66      3.74 o
  -6   2   7        4.01        3.96      2.80 o
  -5   2   7       34.36       40.96      3.88 o
  -4   2   7       10.64        5.58      1.69 o
  -3   2   7      319.12      331.87      6.61 o
  -2   2   7       68.89       60.21      6.38 o
  -1   2   7      300.52      294.94      9.71 o
   0   2   7      150.94      152.49      5.28 o
   1   2   7      152.15      157.72      7.31 o
   2   2   7       71.28       63.80      3.71 o
   3   2   7      557.76      582.38     15.44 o
   4   2   7      191.62      179.29      5.66 o
   5   2   7      249.26      237.19      9.04 o
   6   2   7       17.97       18.97      2.78 o
   7   2   7       68.80       65.17      4.01 o
   8   2   7       93.84       81.39      5.11 o
   9   2   7       74.00       73.80      5.00 o
  10   2   7      153.19      144.98      7.44 o
  11   2   7        2.04        2.66      4.71 o
  12   2   7       21.87       25.23      5.20 o
 -12   3   7        0.05        5.84      5.85 o
 -11   3   7        1.92        0.00      6.99 o
 -10   3   7       12.28       13.78      5.42 o
  -9   3   7       14.59       16.20      5.20 o
  -8   3   7       19.72       26.25      5.18 o
  -7   3   7       34.08       36.58      5.77 o
  -6   3   7       70.17       72.60      5.14 o
  -5   3   7       78.11       70.70      4.82 o
  -4   3   7        3.99        6.12      2.73 o
  -3   3   7      222.07      208.32      6.57 o
  -2   3   7       22.41       27.02      2.60 o
  -1   3   7        3.29        4.68      1.21 o
   0   3   7       92.03       89.88      2.80 o
   1   3   7       30.89       34.92      2.64 o
   2   3   7       54.83       56.10      3.50 o
   3   3   7      158.62      143.87      4.78 o
   4   3   7        0.51        2.74      2.06 o
   5   3   7        4.46        2.88      2.57 o
   6   3   7      350.28      367.16      8.56 o
   7   3   7       35.62       29.38      3.11 o
   8   3   7      108.79      124.76      5.43 o
   9   3   7       17.61       22.26      3.44 o
  10   3   7       27.50       39.10      4.45 o
  11   3   7       10.76        9.79      4.36 o
  12   3   7        0.57        2.34      4.90 o
 -11   4   7       27.48       26.37      8.20 o
 -10   4   7      107.77      110.49      9.41 o
  -9   4   7        8.29        7.25      4.99 o
  -8   4   7       16.80       25.89      4.45 o
  -7   4   7        2.32        0.17      3.43 o
  -6   4   7       26.87       34.70      4.28 o
  -5   4   7        1.40        1.12      2.83 o
  -4   4   7      268.25      290.92      8.01 o
  -3   4   7        1.51        2.01      2.69 o
  -2   4   7      590.02      596.26     10.98 o
  -1   4   7       31.50       35.86      2.28 o
   0   4   7       98.92       97.05      4.60 o
   1   4   7       69.24       74.37      3.96 o
   2   4   7      601.41      619.06     10.05 o
   3   4   7       27.16       27.19      2.75 o
   4   4   7      349.88      351.83      8.71 o
   5   4   7       25.01       27.09      3.37 o
   6   4   7       23.66       18.38      3.26 o
   7   4   7       11.91        9.03      3.24 o
   8   4   7        0.93        0.34      3.64 o
   9   4   7       97.35      103.68      6.17 o
  10   4   7        6.23        5.18      5.57 o
  11   4   7        8.92       13.71      6.25 o
 -11   5   7       27.17       14.85      7.13 o
 -10   5   7        4.47        1.09      5.55 o
  -9   5   7       57.71       52.62      8.14 o
  -8   5   7       15.65       17.92      4.15 o
  -7   5   7      127.72      137.01      7.41 o
  -6   5   7       88.30       84.23      5.98 o
  -5   5   7        2.31        0.00      3.26 o
  -4   5   7       10.88       10.31      3.35 o
  -3   5   7       45.61       46.85      5.24 o
  -2   5   7        0.97        1.36      2.11 o
  -1   5   7       37.26       34.39      3.20 o
   0   5   7        3.15        0.49      1.78 o
   1   5   7      112.03      102.86      5.72 o
   2   5   7        1.56        1.75      2.81 o
   3   5   7       12.29       12.53      3.35 o
   4   5   7        2.27        1.14      3.14 o
   5   5   7        0.56        0.00      3.12 o
   6   5   7       57.10       64.66      4.94 o
   7   5   7       19.55       16.56      3.82 o
   8   5   7        0.87        0.75      3.90 o
   9   5   7        5.26        5.81      4.52 o
  10   5   7       50.73       52.71      8.64 o
  11   5   7        2.18        1.83      6.26 o
 -10   6   7        0.06        0.42      5.72 o
  -9   6   7        1.23        0.89      5.46 o
  -8   6   7        8.62        9.83      4.19 o
  -7   6   7        9.53        5.79      5.64 o
  -6   6   7       29.68       23.79      6.55 o
  -5   6   7        8.67        3.95      4.82 o
  -4   6   7        3.10        0.00      4.44 o
  -3   6   7       78.59       78.76      6.62 o
  -2   6   7        5.99        4.72      4.58 o
  -1   6   7        1.34        5.75      3.64 o
   0   6   7       30.13       35.70      3.79 o
   1   6   7       15.91       16.14      3.35 o
   2   6   7       37.83       44.01      4.20 o
   3   6   7      113.64      109.56      6.02 o
   4   6   7        6.28        9.08      3.41 o
   5   6   7       29.26       23.81      3.86 o
   6   6   7       12.32       11.04      3.89 o
   7   6   7       48.72       46.84      5.78 o
   8   6   7       42.92       37.96      5.51 o
   9   6   7        0.09        0.00      5.18 o
  10   6   7        0.95        2.97      5.50 o
  -9   7   7        1.36        4.85      6.54 o
  -8   7   7       27.05       30.65      7.59 o
  -7   7   7        4.27        0.00      6.40 o
  -6   7   7        2.98        7.69      6.10 o
  -5   7   7       14.16        3.87      4.93 o
  -4   7   7        8.49        7.41      4.90 o
  -3   7   7        5.91        4.78      4.52 o
  -2   7   7       19.00       18.95      5.27 o
  -1   7   7       60.03       62.63      6.58 o
   0   7   7       66.41       74.74      6.19 o
   1   7   7      170.21      150.89      7.32 o
   2   7   7        2.02        0.00      3.32 o
   3   7   7       17.79       15.78      3.66 o
   4   7   7       22.02       33.95      4.45 o
   5   7   7       20.81       13.53      4.25 o
   6   7   7       26.02       34.43      5.58 o
   7   7   7        1.70        7.00      5.56 o
   8   7   7       20.83       21.45      5.98 o
   9   7   7       19.27       19.06      5.05 o
  -7   8   7        4.48        9.58      7.36 o
  -6   8   7       15.71       24.72      7.84 o
  -5   8   7        0.20        0.00      5.85 o
  -4   8   7        7.73        9.12      5.98 o
  -3   8   7       18.54       13.95      5.18 o
  -2   8   7      131.02      159.95      9.71 o
  -1   8   7        8.43       11.50      5.58 o
   0   8   7       39.49       48.77      6.21 o
   1   8   7        9.43        6.06      4.74 o
   2   8   7        7.37        4.24      5.33 o
   3   8   7        4.10        0.00      5.49 o
   4   8   7        8.57        8.16      4.27 o
   5   8   7        3.07        4.73      4.04 o
   6   8   7        4.25        7.84      4.59 o
   7   8   7       17.37       25.15      5.75 o
  -5   9   7       17.33       12.60      6.31 o
  -4   9   7       14.94       14.58      6.28 o
  -3   9   7       39.68       35.02      8.08 o
  -2   9   7        0.08        2.71      5.56 o
  -1   9   7       15.31       16.90      5.68 o
   0   9   7       23.95       20.21      5.59 o
   1   9   7        2.40        3.66      4.97 o
   2   9   7        0.38        2.66      5.89 o
   3   9   7       56.92       76.03     10.84 o
   4   9   7        1.92        6.79      6.57 o
   5   9   7       19.65       23.09      5.92 o
 -11   0   8        7.70        0.00      9.82 o
 -10   0   8       44.90       64.49     12.79 o
  -9   0   8        5.72        1.92      9.40 o
  -8   0   8       10.20        2.53      6.38 o
  -7   0   8        6.33        7.49      8.62 o
  -6   0   8       33.87       42.47      6.22 o
  -5   0   8       83.06       84.01     13.27 o
  -4   0   8      510.32      564.02     31.55 o
  -3   0   8       87.69       81.29      8.62 o
  -2   0   8       49.25       41.37      6.30 o
  -1   0   8        9.62        4.75      4.40 o
   0   0   8     1792.49     1861.66     36.20 o
   1   0   8      155.71      158.60      9.02 o
   2   0   8      799.23      781.00     29.90 o
   3   0   8     1541.60     1524.95     24.53 o
   4   0   8       38.59       56.97      6.39 o
   5   0   8        7.87        4.13      4.19 o
   6   0   8       11.44        4.31      4.05 o
   7   0   8      112.29      111.19      7.70 o
   8   0   8       29.01       30.54      5.33 o
   9   0   8       10.97        8.86      5.30 o
  10   0   8        5.06        6.49      5.57 o
  11   0   8        3.24        0.00      6.98 o
 -11   1   8        2.83       10.36      7.38 o
 -10   1   8        0.67        3.54      4.35 o
  -9   1   8        3.30        2.05      4.90 o
  -8   1   8       22.35       17.03      4.80 o
  -7   1   8        8.43        5.59      4.39 o
  -6   1   8       13.30       16.96      4.44 o
  -5   1   8       12.68       14.17      3.33 o
  -4   1   8        6.25        3.28      2.22 o
  -3   1   8       41.30       34.72      4.06 o
  -2   1   8       64.65       66.73      3.77 o
  -1   1   8      385.44      376.98      9.13 o
   0   1   8      497.47      482.64     10.49 o
   1   1   8      152.13      143.44      5.83 o
   2   1   8       84.80       76.66      4.90 o
   3   1   8      434.34      429.51      9.60 o
   4   1   8      112.27      120.31      5.37 o
   5   1   8       98.55      101.21      5.05 o
   6   1   8      129.14      104.42      5.66 o
   7   1   8       21.24       26.80      3.84 o
   8   1   8       35.86       34.70      4.23 o
   9   1   8       35.87       36.83      4.18 o
  10   1   8        7.61       11.18      4.40 o
  11   1   8       22.23       27.15      4.59 o
 -11   2   8        1.08        1.66      5.34 o
 -10   2   8        4.11        7.09      6.85 o
  -9   2   8       20.50       18.75      5.24 o
  -8   2   8       14.75       15.14      4.86 o
  -7   2   8        4.43        0.59      4.02 o
  -6   2   8       23.55       19.43      4.68 o
  -5   2   8       24.79       29.79      3.59 o
  -4   2   8       11.06       10.79      2.61 o
  -3   2   8       29.03       32.50      2.81 o
  -2   2   8      139.47      156.70      5.78 o
  -1   2   8       64.56       61.23      3.16 o
   0   2   8        2.78        5.16      2.65 o
   1   2   8      145.46      148.00      5.96 o
   2   2   8       51.87       53.65      4.39 o
   3   2   8       36.74       32.86      3.98 o
   4   2   8       64.01       63.14      4.84 o
   5   2   8        2.77        6.33      3.60 o
   6   2   8      326.29      311.68      8.90 o
   7   2   8       68.62       75.04      5.11 o
   8   2   8       18.68       13.07      3.80 o
   9   2   8        2.24        0.47      3.58 o
  10   2   8       13.20        9.92      4.07 o
  11   2   8       15.87       17.41      5.16 o
 -11   3   8        2.07       11.84      6.61 o
 -10   3   8       19.79       28.38      6.05 o
  -9   3   8       15.53       19.76      5.68 o
  -8   3   8        1.71        0.03      4.36 o
  -7   3   8       16.66       10.28      4.69 o
  -6   3   8        3.21        4.57      3.18 o
  -5   3   8      105.95      104.07      6.29 o
  -4   3   8       51.61       54.09      3.97 o
  -3   3   8      111.15      106.19      5.00 o
  -2   3   8       12.64       11.62      2.23 o
  -1   3   8      138.35      136.90      5.07 o
   0   3   8       43.83       55.57      4.33 o
   1   3   8       30.56       27.12      3.23 o
   2   3   8      126.41      137.39      6.76 o
   3   3   8       26.57       28.44      3.79 o
   4   3   8       19.41       12.76      3.40 o
   5   3   8        6.51        5.87      3.52 o
   6   3   8       50.24       57.56      5.02 o
   7   3   8      265.68      249.15     13.25 o
   8   3   8        1.01        2.48      4.17 o
   9   3   8       39.85       43.13      4.43 o
  10   3   8       68.47       66.56      7.54 o
  11   3   8       35.63       51.05      6.48 o
 -10   4   8        1.83        3.58      5.90 o
  -9   4   8       13.04        7.27      4.99 o
  -8   4   8        2.38        1.91      4.82 o
  -7   4   8       24.20       32.03      5.08 o
  -6   4   8      161.91      175.95      8.24 o
  -5   4   8       10.30        6.96      2.99 o
  -4   4   8       28.29       24.63      4.18 o
  -3   4   8        3.78        0.00      3.79 o
  -2   4   8       65.86       70.90      5.30 o
  -1   4   8       11.42        6.89      2.60 o
   0   4   8        9.79       11.80      2.76 o
   1   4   8       39.36       40.31      4.18 o
   2   4   8       19.44       15.29      3.05 o
   3   4   8       68.00       70.41      4.81 o
   4   4   8       27.28       31.03      3.80 o
   5   4   8      170.24      177.98      8.81 o
   6   4   8        9.23       10.25      3.89 o
   7   4   8        8.60        4.47      3.99 o
   8   4   8        4.02        1.51      3.99 o
   9   4   8       47.85       62.32      5.96 o
  10   4   8        2.68        1.11      5.35 o
  -9   5   8        6.36        8.83      7.34 o
  -8   5   8        2.97        0.93      7.31 o
  -7   5   8        1.88        0.00      6.79 o
  -6   5   8       43.10       39.39      7.81 o
  -5   5   8        7.08        7.92      4.20 o
  -4   5   8       17.06        9.31      4.35 o
  -3   5   8       43.98       46.18      5.46 o
  -2   5   8        4.70        4.98      3.86 o
  -1   5   8       43.19       53.09      5.46 o
   0   5   8        3.29        5.00      2.76 o
   1   5   8      358.10      398.35     10.65 o
   2   5   8       71.93       67.80      5.36 o
   3   5   8        3.87        8.45      3.46 o
   4   5   8       76.62       75.51      5.45 o
   5   5   8        6.90       13.39      3.71 o
   6   5   8       38.46       35.05      4.48 o
   7   5   8       22.59       33.13      4.91 o
   8   5   8       40.15       32.35      5.74 o
   9   5   8       20.65       23.63      5.04 o
  -8   6   8        2.12        0.00      7.92 o
  -7   6   8        4.19        8.66      5.38 o
  -6   6   8       20.55       11.26      5.40 o
  -5   6   8       10.78       10.94      4.34 o
  -4   6   8       10.16        7.35      4.74 o
  -3   6   8       67.88       70.47      7.39 o
  -2   6   8       15.81       17.30      4.91 o
  -1   6   8      147.52      133.29      8.55 o
   0   6   8       86.84       93.97      7.57 o
   1   6   8       19.78       10.45      3.56 o
   2   6   8        3.89        3.58      3.66 o
   3   6   8       13.88       12.77      4.11 o
   4   6   8       77.97       79.64      5.98 o
   5   6   8        7.90        9.95      4.52 o
   6   6   8       74.04       71.73      6.60 o
   7   6   8        0.59        0.00      4.76 o
   8   6   8       24.84       27.27      5.24 o
  -7   7   8        0.89        0.00      6.36 o
  -6   7   8        1.92        0.00      7.10 o
  -5   7   8        2.48        1.82      5.47 o
  -4   7   8        8.56        8.94      5.90 o
  -3   7   8        1.29        1.75      5.08 o
  -2   7   8       11.92       10.97      5.23 o
  -1   7   8        9.14        6.97      5.44 o
   0   7   8       76.79       83.17      7.45 o
   1   7   8        8.67        5.59      4.91 o
   2   7   8       30.13       18.20      4.52 o
   3   7   8       17.15       14.25      4.19 o
   4   7   8       21.52       18.05      4.66 o
   5   7   8        7.95        1.64      4.20 o
   6   7   8        4.36        0.00      4.84 o
   7   7   8        1.92        3.61      5.30 o
  -5   8   8        1.74        2.41      6.06 o
  -4   8   8        1.34        0.00      5.82 o
  -3   8   8       10.05       13.77      5.44 o
  -2   8   8      114.39       99.26      8.36 o
  -1   8   8       21.19       28.58      6.09 o
   0   8   8       18.68       18.59      5.70 o
   1   8   8       30.50       28.60      7.63 o
   2   8   8       14.76       14.52      5.82 o
   3   8   8        0.85        3.83      4.26 o
   4   8   8        0.49        0.00      4.30 o
   5   8   8       25.15       23.47      5.45 o
  -1   9   8       41.15       27.92      6.31 o
   0   9   8        0.14        0.92      6.22 o
 -10   1   9        4.77       10.63      6.04 o
  -9   1   9        1.79        0.00      5.87 o
  -8   1   9        8.45       16.82      6.29 o
  -7   1   9       55.08       48.81      7.65 o
  -6   1   9        7.93        8.48      5.99 o
  -5   1   9        0.30        7.89      6.93 o
  -4   1   9        1.46        0.48      3.36 o
  -3   1   9      300.38      307.43     10.90 o
  -2   1   9      154.74      161.54      6.98 o
  -1   1   9       16.47       14.79      3.06 o
   0   1   9       78.70       85.00      4.93 o
   1   1   9       24.61       23.43      3.59 o
   2   1   9        9.36        5.17      3.05 o
   3   1   9      399.91      407.53      9.92 o
   4   1   9        2.86        5.90      3.31 o
   5   1   9        0.29        3.82      3.48 o
   6   1   9       90.79      110.74      6.00 o
   7   1   9        9.32       14.49      3.60 o
   8   1   9       39.91       45.57      4.89 o
   9   1   9       13.56        6.18      4.14 o
  10   1   9       56.71       61.23      5.73 o
 -10   2   9        0.92        0.00      6.93 o
  -9   2   9        0.05        0.47      6.70 o
  -8   2   9        0.10        3.84      5.94 o
  -7   2   9        7.09        9.76      6.14 o
  -6   2   9        0.84        4.33      5.84 o
  -5   2   9        2.81        1.69      4.44 o
  -4   2   9       81.45      114.40      6.57 o
  -3   2   9        0.75        0.00      3.54 o
  -2   2   9        2.62        0.44      4.50 o
  -1   2   9       16.66       13.62      3.89 o
   0   2   9      166.54      160.99      9.15 o
   1   2   9       84.30       79.95      4.89 o
   2   2   9       46.39       52.69      4.39 o
   3   2   9        9.14       12.85      3.43 o
   4   2   9        6.76        8.76      3.58 o
   5   2   9        9.00        8.37      3.68 o
   6   2   9        0.33        2.46      3.71 o
   7   2   9       18.90       16.29      3.60 o
   8   2   9        0.35        3.14      3.84 o
   9   2   9        0.90        0.77      3.99 o
  10   2   9        2.48        2.10      4.84 o
  -9   3   9        8.45       14.93      6.44 o
  -8   3   9       16.72       16.23      7.20 o
  -7   3   9        4.52        1.46      5.47 o
  -6   3   9        7.00        5.73      5.38 o
  -5   3   9        0.40        2.10      5.23 o
  -4   3   9      107.07       88.35      7.34 o
  -3   3   9       20.73       20.73      4.41 o
  -2   3   9        1.52        2.64      5.07 o
  -1   3   9        2.46        3.77      3.29 o
   0   3   9       11.79       11.13      3.83 o
   1   3   9       25.24       21.28      4.03 o
   2   3   9        7.45        7.25      3.22 o
   3   3   9      148.40      157.35      7.07 o
   4   3   9       27.10       21.38      4.37 o
   5   3   9        1.55        4.69      3.68 o
   6   3   9       55.74       49.56      5.12 o
   7   3   9       80.16       97.26      6.71 o
   8   3   9        3.80        1.17      4.36 o
   9   3   9        5.79       15.28      4.88 o
  -9   4   9        3.52        8.30     13.65 o
  -8   4   9        1.01        0.00     13.10 o
  -7   4   9       12.34        0.00     12.42 o
  -6   4   9       17.74       24.31     13.03 o
  -5   4   9       68.81       86.36     20.62 o
  -4   4   9       13.70        8.34      5.15 o
  -3   4   9       10.98       14.32      5.40 o
  -2   4   9       19.39       22.04      5.52 o
  -1   4   9      117.71      125.26      8.26 o
   0   4   9       14.91       17.12      3.97 o
   1   4   9        6.57        3.89      4.00 o
   2   4   9       28.01       24.60      4.39 o
   3   4   9       59.41       74.70      6.27 o
   4   4   9      157.23      156.32      7.36 o
   5   4   9       13.90       12.75      3.97 o
   6   4   9       10.17       10.63      4.13 o
   7   4   9        1.17        2.81      4.29 o
   8   4   9        1.99        8.90      4.54 o
   9   4   9       21.16       18.59      4.83 o
  -8   5   9        6.25       14.90     11.17 o
  -7   5   9       21.51       20.33     11.79 o
  -6   5   9        2.07        4.53     12.79 o
  -5   5   9        2.85        0.46      5.03 o
  -4   5   9       34.82       32.63      5.74 o
  -3   5   9        6.21        5.64      5.30 o
  -2   5   9        1.03        4.51      5.97 o
  -1   5   9        0.93        0.05      5.17 o
   0   5   9       37.13       35.62      5.45 o
   1   5   9        8.36        9.71      3.74 o
   2   5   9        1.52        0.32      3.89 o
   3   5   9       87.55       84.79      7.28 o
   4   5   9       10.57       12.01      4.55 o
   5   5   9        9.51       11.91      4.91 o
   6   5   9        0.62        5.78      5.22 o
   7   5   9       35.24       35.84      5.03 o
   8   5   9        0.35        0.00      4.62 o
  -7   6   9        2.64        0.00     14.13 o
  -6   6   9        2.49        0.00     12.54 o
  -5   6   9        0.93        4.40      5.85 o
  -4   6   9        4.77        2.59      6.21 o
  -3   6   9       21.17       20.36      7.07 o
  -2   6   9       24.79       24.88      7.91 o
  -1   6   9        5.22        7.47      5.36 o
   0   6   9       22.39       13.23      6.04 o
   1   6   9        0.35        0.00      5.16 o
   2   6   9        2.24        0.27      4.02 o
   3   6   9       24.33       21.50      4.68 o
   4   6   9        0.26        0.00      4.44 o
   5   6   9        2.00        0.00      4.67 o
   6   6   9       37.87       27.69      5.64 o
   7   6   9       43.78       49.16      6.58 o
  -5   7   9        4.59        7.67      6.52 o
  -4   7   9       14.30       16.52      6.88 o
  -3   7   9       14.53       11.16      6.94 o
  -2   7   9       46.90       66.55      7.66 o
  -1   7   9       23.54        8.33      5.99 o
   0   7   9       23.56       18.08      5.86 o
   1   7   9       27.01       23.26      6.24 o
   2   7   9       33.27       49.31      6.21 o
   3   7   9       25.49       34.27      4.92 o
   4   7   9        0.85        0.00      4.27 o
   5   7   9       76.88       80.89      9.63 o
  -1   8   9        3.05        3.53      7.74 o
   0   8   9        8.90       10.90      7.34 o
   1   8   9       20.54       33.15      8.28 o
  -9   0  10        4.01        7.93      9.79 o
  -8   0  10        4.68        3.94      6.66 o
  -7   0  10       10.71       14.48      6.78 o
  -6   0  10        1.46        0.44     11.34 o
  -5   0  10       42.78       44.81     11.15 o
  -4   0  10       48.32       52.08     14.83 o
  -3   0  10      168.26      161.30     21.06 o
  -2   0  10      187.25      168.21     28.71 o
  -1   0  10       69.50       55.40     18.58 o
   0   0  10      514.37      505.96     26.33 o
   1   0  10      134.01      112.61      8.66 o
   2   0  10       13.93        4.34      5.24 o
   3   0  10      299.09      286.36     13.41 o
   4   0  10       62.45       48.13      6.05 o
   5   0  10       26.23       38.78      5.97 o
   6   0  10        6.47        5.67      5.31 o
   7   0  10      108.24      147.71      9.45 o
   8   0  10       48.45       50.71      7.66 o
  -8   1  10        0.50        0.00      6.91 o
  -7   1  10       16.19       10.81      6.61 o
  -6   1  10       30.20       20.33     10.12 o
  -5   1  10       38.44       50.14      8.02 o
  -4   1  10        5.13        0.00      7.53 o
  -3   1  10       32.99       31.06     16.11 o
  -2   1  10      109.41       84.35      6.99 o
  -1   1  10      129.95      125.79      8.31 o
   0   1  10      204.27      212.68      8.83 o
   1   1  10       21.62       24.71      4.54 o
   2   1  10        6.76        3.61      3.41 o
   3   1  10       29.30       33.21      4.01 o
   4   1  10       43.77       40.57      4.59 o
   5   1  10       47.04       51.23      5.14 o
   6   1  10       11.77        5.04      3.85 o
   7   1  10        1.04        0.00      3.95 o
   8   1  10        8.86       11.44      4.39 o
  -8   2  10       35.29       38.07     13.38 o
  -7   2  10        6.08       19.69     12.34 o
  -6   2  10       41.94       45.94     13.40 o
  -5   2  10        4.05       10.00     11.77 o
  -4   2  10       67.81       71.25     17.38 o
  -3   2  10       65.43       44.22      7.70 o
  -2   2  10       18.08       18.87      5.25 o
  -1   2  10       81.87       84.56     10.07 o
   0   2  10       44.33       49.08      5.92 o
   1   2  10       75.76       67.31      6.13 o
   2   2  10        3.34        1.09      4.25 o
   3   2  10       22.96       24.04      5.59 o
   4   2  10        9.44       10.38      3.65 o
   5   2  10       17.12       17.92      4.28 o
   6   2  10       11.89        8.51      4.42 o
   7   2  10        4.75        4.52      4.11 o
   8   2  10        3.42        3.95      4.67 o
  -8   3  10       11.78       27.94     14.37 o
  -7   3  10       67.36       59.17     17.15 o
  -6   3  10        0.36       14.90     11.07 o
  -5   3  10       24.75       19.90     13.94 o
  -4   3  10       61.77       53.26      7.70 o
  -3   3  10       18.10       16.30      5.20 o
  -2   3  10        2.37        0.00      5.51 o
  -1   3  10       37.67       30.74      5.86 o
   0   3  10       61.95       70.67      7.80 o
   1   3  10        5.67        4.60      3.94 o
   2   3  10        4.66        2.00      4.34 o
   3   3  10        5.61        9.26      4.50 o
   4   3  10       32.06       24.09      5.18 o
   5   3  10       32.57       34.24      5.40 o
   6   3  10        0.41        1.01      4.19 o
   7   3  10       31.25       25.52      4.89 o
  -7   4  10        0.15        6.72     12.58 o
  -6   4  10       26.29       20.25     13.89 o
  -5   4  10       10.08       23.73      7.26 o
  -4   4  10       12.28        9.32      6.05 o
  -3   4  10        0.84        0.00      6.05 o
  -2   4  10        8.78        9.52      5.77 o
  -1   4  10       85.24       90.43      9.29 o
   0   4  10        0.55        0.89      5.81 o
   1   4  10        8.88       10.24      5.65 o
   2   4  10        2.44        2.35      4.15 o
   3   4  10        0.11        0.00      4.16 o
   4   4  10       18.50       14.09      4.85 o
   5   4  10        8.72        8.65      4.71 o
   6   4  10       10.00       10.24      5.34 o
   7   4  10        2.25        0.00      5.24 o
  -6   5  10       14.51       15.70     15.04 o
  -5   5  10        1.14        0.00      6.96 o
  -4   5  10        4.07        1.19      7.61 o
  -3   5  10        0.90        4.67      6.32 o
  -2   5  10       18.31       22.92      5.80 o
  -1   5  10       24.62       24.66      5.54 o
   0   5  10       19.67       28.08      6.54 o
   1   5  10       16.61       12.18      6.19 o
   2   5  10      127.13      129.30     13.78 o
   3   5  10       15.77       14.18      5.13 o
   4   5  10        0.73        0.00      4.51 o
   5   5  10       11.50       10.89      5.00 o
   6   5  10        6.31       16.73      5.67 o
  -4   6  10        8.93        5.44      7.44 o
  -3   6  10        2.42        0.00      6.91 o
  -2   6  10       22.68       18.17      6.94 o
  -1   6  10       11.85       16.22      6.03 o
   0   6  10        2.71        0.70      5.52 o
   1   6  10        1.78        0.00      6.02 o
   2   6  10        9.82       14.30      5.95 o
   3   6  10        0.78        0.52      7.44 o
   4   6  10        0.66        0.00      5.36 o
  -6   1  11        9.30       10.47     12.65 o
  -5   1  11       60.29       63.47     16.47 o
  -4   1  11       71.54       86.35     18.92 o
  -3   1  11       59.93       50.44     14.87 o
  -2   1  11        1.15        2.93      8.01 o
  -1   1  11        4.47        0.00      7.25 o
   0   1  11       14.69        4.56      5.78 o
   1   1  11       79.14       82.57      7.37 o
   2   1  11        0.76        0.00      4.55 o
   3   1  11        4.36        6.43      4.82 o
   4   1  11        3.97        4.09      4.64 o
   5   1  11       47.91       47.40      5.95 o
   6   1  11        4.48        0.00      4.53 o
  -6   2  11       30.01       28.68     12.41 o
  -5   2  11        3.09        0.00     13.29 o
  -4   2  11       25.61       16.00     13.21 o
  -3   2  11       25.16       35.61     12.46 o
  -2   2  11        7.14       22.18     13.74 o
  -1   2  11        1.38        0.00      7.90 o
   0   2  11        1.58        0.00      5.41 o
   1   2  11        0.52        0.00      6.04 o
   2   2  11       47.01       52.48      7.14 o
   3   2  11        2.47        1.63      4.87 o
   4   2  11        9.13        7.64      4.91 o
   5   2  11       12.40       13.56      5.21 o
   6   2  11       10.43       16.74      5.63 o
  -5   3  11        8.08        5.98     13.10 o
  -4   3  11        2.43        0.00     12.86 o
  -3   3  11        0.76        0.00     14.77 o
  -2   3  11        0.11        2.42      8.08 o
  -1   3  11        0.16        0.33      6.20 o
   0   3  11        0.78        3.21      6.25 o
   1   3  11        0.70        0.00      6.35 o
   2   3  11        1.83        2.61      5.58 o
   3   3  11        1.22        0.94      4.76 o
   4   3  11        8.69        0.00      5.13 o
   5   3  11        1.96        0.66      4.88 o
  -4   4  11        7.17        2.39     12.48 o
  -3   4  11        5.20       16.82     10.09 o
  -2   4  11        0.29        1.24      6.68 o
  -1   4  11        9.04        3.79      7.32 o
   0   4  11       10.45       11.25      7.53 o
   1   4  11        0.58        0.04      6.35 o
   2   4  11        3.51        0.00      5.87 o
   3   4  11       14.30       11.71      6.38 o
   0   5  11        0.03        2.91      6.50 o
  -2   0  12       33.66       28.25     13.75 o
  -1   0  12       26.86       18.27     15.03 o
   0   0  12        6.09        1.73     14.56 o
   1   0  12       10.74       15.63     14.70 o
   2   0  12        7.44       11.88      7.00 o
  -1   1  12        1.11        4.76     14.80 o
   0   1  12        3.62       12.10     14.33 o
   1   1  12        4.90        7.83      7.88 o
 
